# Supplementary material for: tert-Butyl 2-(4-nitro­phen­oxy)acetate
Source: Acta Crystallogr Sect E Struct Rep Online. 2011 Jan 29;67(Pt 2):o532. doi: 10.1107/S1600536811003229 (PMC3051522; doi:10.1107/S1600536811003229)
Supplement: Supplementary file 1 [file e-67-0o532-sup1.cif]

##############################################################################
###                                                                        ###
###        Electronic paper (Acta Crystallographica Section E)             ###
###                                                                        ###
##############################################################################
#                                                                            #
# This CIF contains the data in a paper accepted for publication in Acta     #
# Crystallographica Section E. It conforms to the requirements of Notes      #
# for Authors for Section E, and has been peer reviewed under the auspices   #
# of the IUCr Commission on Journals.                                        #
#                                                                            #
# Full details of the Crystallographic Information File format               #
# are given in the paper "The Crystallographic Information File (CIF):       #
# a New Standard Archive File for Crystallography" by S. R. Hall, F. H.      #
# Allen and I. D. Brown [Acta Cryst. (1991), A47, 655-685].                  #
#                                                                            #
# The current version of the core CIF dictionary is obtainable from          #
# ftp://ftp.iucr.org/pub/cif_core.dic. The current version number is 2.4.    #
#                                                                            #
# Software is freely available for graphical display of the structure(s) in  #
# this CIF.  For information consult the CIF home page http://www.iucr.org/  #
# cif/home.html                                                              #
#                                                                            #
# This file may be used for bona fide research purposes within the           #
# scientific community so long as proper attribution is given to the journal # 
# article from which it was obtained.                                        #
#                                                                            #
##############################################################################
                                             
data_global
_audit_creation_method     SHELXL-97
_journal_date_recd_electronic     2011-01-22
_journal_date_accepted     2011-01-25
_journal_name_full     'Acta Crystallographica, Section E'
_journal_year     2011
_journal_volume     67
_journal_issue      2
_journal_page_first     o532
_journal_page_last     o532
_journal_paper_category     QO
_journal_coeditor_code     XU5151
_publ_contact_author
;
     Dr. Seik Weng Ng
     Department of Chemistry
     University of Malaya
     50603 Kuala Lumpur
     Malaysia
;
_publ_contact_author_email     seikweng@um.edu.my
_publ_contact_author_fax     '03 7967 4193'
_publ_contact_author_phone     '03 7967 6778'
_publ_section_title
;
<i>tert</i>-Butyl 2-(4-nitrophenoxy)acetate
;
loop_
    _publ_author_name
    _publ_author_address
    'Ali, Qamar'
;
     H.E.J. Research Institute of Chemistry
     International Center for Chemical and Biological Sciences
     University of Karachi
     Karachi 7527
     Pakistan
;
    'Anis, Itrat'
;
     H.E.J. Research Institute of Chemistry
     International Center for Chemical and Biological Sciences
     University of Karachi
     Karachi 7527
     Pakistan
;
    'Raza Shah, M.'
;
     H.E.J. Research Institute of Chemistry
     International Center for Chemical and Biological Sciences
     University of Karachi
     Karachi 7527
     Pakistan
;
    'Ng, Seik Weng'
;
     Department of Chemistry
     University of Malaya
     50603 Kuala Lumpur
     Malaysia
;
_publ_section_synopsis     .
data_I
_audit_creation_method     SHELXL-97
_chemical_name_systematic
;
<i>tert</i>-Butyl 2-(4-nitrophenoxy)acetate
;
_chemical_name_common     ?
_chemical_formula_moiety     'C12 H15 N O5'
_chemical_formula_sum     'C12 H15 N O5'
_chemical_formula_iupac     'C12 H15 N O5'
_chemical_formula_weight     253.25
_chemical_melting_point     ?
_symmetry_cell_setting     monoclinic
_symmetry_space_group_name_H-M     'C 2/c'
_symmetry_space_group_name_Hall     '-C 2yc'
loop_
    _symmetry_equiv_pos_as_xyz
    'x, y, z'
    '-x, y, -z+1/2'
    'x+1/2, y+1/2, z'
    '-x+1/2, y+1/2, -z+1/2'
    '-x, -y, -z'
    'x, -y, z-1/2'
    '-x+1/2, -y+1/2, -z'
    'x+1/2, -y+1/2, z-1/2'
_cell_length_a     19.2761(7)
_cell_length_b     12.1131(4)
_cell_length_c     11.7267(5)
_cell_angle_alpha     90.00
_cell_angle_beta     111.682(4)
_cell_angle_gamma     90.00
_cell_volume     2544.38(17)
_cell_formula_units_Z     8
_cell_measurement_reflns_used     1942
_cell_measurement_theta_min     2.2694
_cell_measurement_theta_max     28.4810
_cell_measurement_temperature     100(2)
_exptl_crystal_description     Plate
_exptl_crystal_colour     Colorless
_exptl_crystal_size_max     0.30
_exptl_crystal_size_mid     0.20
_exptl_crystal_size_min     0.05
_exptl_crystal_density_diffrn     1.322
_exptl_crystal_density_meas     ?
_exptl_crystal_density_method     'not measured'
_exptl_crystal_F_000     1072
_exptl_absorpt_coefficient_mu     0.104
_exptl_absorpt_correction_type     multi-scan
_exptl_absorpt_process_details     '(CrysAlis PRO; Agilent, 2010)'
_exptl_absorpt_correction_T_min     0.66423
_exptl_absorpt_correction_T_max     1.00000
_diffrn_ambient_temperature     100(2)
_diffrn_radiation_type     MoK\a
_diffrn_radiation_wavelength     0.71073
_diffrn_radiation_source     'SuperNova (Mo) X-ray Source'
_diffrn_radiation_monochromator     Mirror
_diffrn_measurement_device_type
                  'Agilent SuperNova Dual diffractometer with an Atlas detector'
_diffrn_measurement_method     \w
_diffrn_detector_area_resol_mean     10.4041
_diffrn_reflns_number     5580
_diffrn_reflns_av_R_equivalents     0.0287
_diffrn_reflns_av_sigmaI/netI     0.0462
_diffrn_reflns_theta_min     2.27
_diffrn_reflns_theta_max     27.50
_diffrn_reflns_theta_full     27.50
_diffrn_measured_fraction_theta_max     0.964
_diffrn_measured_fraction_theta_full     0.964
_diffrn_reflns_limit_h_min     -17
_diffrn_reflns_limit_h_max     24
_diffrn_reflns_limit_k_min     -13
_diffrn_reflns_limit_k_max     15
_diffrn_reflns_limit_l_min     -14
_diffrn_reflns_limit_l_max     14
_diffrn_standards_number     0
_diffrn_standards_interval_count     0
_diffrn_standards_interval_time     0
_diffrn_standards_decay_%     0
_reflns_number_total     2824
_reflns_number_gt     2075
_reflns_threshold_expression     I>2\s(I)
_refine_ls_structure_factor_coef     Fsqd
_refine_ls_matrix_type     full
_refine_ls_R_factor_all     0.0678
_refine_ls_R_factor_gt     0.0465
_refine_ls_wR_factor_gt     0.1033
_refine_ls_wR_factor_ref     0.1204
_refine_ls_goodness_of_fit_ref     1.061
_refine_ls_restrained_S_all     1.061
_refine_ls_number_reflns     2824
_refine_ls_number_parameters     164
_refine_ls_number_restraints     0
_refine_ls_hydrogen_treatment     constr
_refine_ls_weighting_scheme     calc
_refine_ls_weighting_details
         'calc w=1/[\s^2^(Fo^2^)+(0.0444P)^2^+0.6948P] where P=(Fo^2^+2Fc^2^)/3'
_atom_sites_solution_hydrogens     geom
_atom_sites_solution_primary     direct
_atom_sites_solution_secondary     difmap
_refine_ls_shift/su_max     0.001
_refine_ls_shift/su_mean     0.001
_refine_diff_density_max     0.267
_refine_diff_density_min     -0.207
_refine_ls_extinction_method     'SHELXL97 (Sheldrick, 2008)'
_refine_ls_extinction_coef     0.0033(4)
_refine_ls_extinction_expression
                                  'Fc^*^=kFc[1+0.001xFc^2^\l^3^/sin(2\q)]^-1/4^'
loop_
    _atom_type_symbol
    _atom_type_description
    _atom_type_scat_dispersion_real
    _atom_type_scat_dispersion_imag
    _atom_type_scat_source
    'C' 'C' 0.0033 0.0016
                         'International Tables Vol C Tables 4.2.6.8 and 6.1.1.4'
    'H' 'H' 0.0000 0.0000
                         'International Tables Vol C Tables 4.2.6.8 and 6.1.1.4'
    'N' 'N' 0.0061 0.0033
                         'International Tables Vol C Tables 4.2.6.8 and 6.1.1.4'
    'O' 'O' 0.0106 0.0060
                         'International Tables Vol C Tables 4.2.6.8 and 6.1.1.4'
_computing_data_collection     'CrysAlis PRO (Agilent, 2010)'
_computing_cell_refinement     'CrysAlis PRO (Agilent, 2010)'
_computing_data_reduction     'CrysAlis PRO (Agilent, 2010)'
_computing_structure_solution     'SHELXS97 (Sheldrick, 2008)'
_computing_structure_refinement     'SHELXL97 (Sheldrick, 2008)'
_computing_molecular_graphics     'X-SEED (Barbour, 2001)'
_computing_publication_material     'publCIF (Westrip, 2010)'
loop_
    _atom_site_type_symbol
    _atom_site_label
    _atom_site_fract_x
    _atom_site_fract_y
    _atom_site_fract_z
    _atom_site_U_iso_or_equiv
    _atom_site_adp_type
    _atom_site_calc_flag
    _atom_site_refinement_flags
    _atom_site_occupancy
    _atom_site_disorder_assembly
    _atom_site_disorder_group
    O O1 0.37259(7) 0.48179(13) 0.04938(14) 0.0505(4) Uani d . 1 . .
    O O2 0.41306(9) 0.58588(13) 0.21067(16) 0.0581(5) Uani d . 1 . .
    O O3 0.44798(6) 0.11669(9) 0.44903(11) 0.0251(3) Uani d . 1 . .
    O O4 0.59965(6) 0.13203(9) 0.53127(11) 0.0279(3) Uani d . 1 . .
    O O5 0.60685(5) 0.11686(9) 0.72849(10) 0.0233(3) Uani d . 1 . .
    N N1 0.39810(8) 0.49483(14) 0.16138(17) 0.0387(4) Uani d . 1 . .
    C C1 0.41151(9) 0.39685(14) 0.23939(17) 0.0275(4) Uani d . 1 . .
    C C2 0.43579(9) 0.41028(15) 0.36502(17) 0.0287(4) Uani d . 1 . .
    H H2 0.4428 0.4821 0.4001 0.034 Uiso calc R 1 . .
    C C3 0.44980(8) 0.31747(14) 0.43918(16) 0.0258(4) Uani d . 1 . .
    H H3 0.4666 0.3249 0.5258 0.031 Uiso calc R 1 . .
    C C4 0.43901(8) 0.21342(13) 0.38562(15) 0.0221(4) Uani d . 1 . .
    C C5 0.41454(8) 0.20196(14) 0.25872(15) 0.0240(4) Uani d . 1 . .
    H H5 0.4076 0.1304 0.2231 0.029 Uiso calc R 1 . .
    C C6 0.40040(8) 0.29378(15) 0.18461(16) 0.0275(4) Uani d . 1 . .
    H H6 0.3834 0.2866 0.0979 0.033 Uiso calc R 1 . .
    C C7 0.48824(8) 0.11660(14) 0.57817(15) 0.0250(4) Uani d . 1 . .
    H H7A 0.4768 0.0482 0.6141 0.030 Uiso calc R 1 . .
    H H7B 0.4723 0.1803 0.6155 0.030 Uiso calc R 1 . .
    C C8 0.57178(8) 0.12344(13) 0.60739(16) 0.0223(4) Uani d . 1 . .
    C C9 0.69011(8) 0.12075(13) 0.78688(16) 0.0241(4) Uani d . 1 . .
    C C10 0.72379(9) 0.02283(15) 0.74544(17) 0.0312(4) Uani d . 1 . .
    H H10A 0.7142 0.0297 0.6576 0.047 Uiso calc R 1 . .
    H H10B 0.7012 -0.0455 0.7602 0.047 Uiso calc R 1 . .
    H H10C 0.7778 0.0210 0.7917 0.047 Uiso calc R 1 . .
    C C11 0.70230(9) 0.11251(16) 0.92190(16) 0.0352(5) Uani d . 1 . .
    H H11A 0.6833 0.0415 0.9379 0.053 Uiso calc R 1 . .
    H H11B 0.6757 0.1727 0.9440 0.053 Uiso calc R 1 . .
    H H11C 0.7558 0.1180 0.9711 0.053 Uiso calc R 1 . .
    C C12 0.71824(9) 0.23046(15) 0.75805(18) 0.0341(5) Uani d . 1 . .
    H H12A 0.7088 0.2344 0.6701 0.051 Uiso calc R 1 . .
    H H12B 0.7720 0.2367 0.8049 0.051 Uiso calc R 1 . .
    H H12C 0.6921 0.2910 0.7806 0.051 Uiso calc R 1 . .
loop_
    _atom_site_aniso_label
    _atom_site_aniso_U_11
    _atom_site_aniso_U_22
    _atom_site_aniso_U_33
    _atom_site_aniso_U_12
    _atom_site_aniso_U_13
    _atom_site_aniso_U_23
    O1 0.0487(8) 0.0646(11) 0.0413(10) 0.0150(7) 0.0201(7) 0.0271(8)
    O2 0.0813(11) 0.0317(9) 0.0778(13) 0.0110(7) 0.0485(10) 0.0148(9)
    O3 0.0243(6) 0.0262(7) 0.0213(6) -0.0002(4) 0.0044(5) 0.0025(5)
    O4 0.0270(6) 0.0348(7) 0.0239(7) -0.0001(5) 0.0118(5) 0.0043(6)
    O5 0.0185(6) 0.0303(7) 0.0201(6) -0.0014(4) 0.0059(5) 0.0008(5)
    N1 0.0367(9) 0.0391(10) 0.0513(12) 0.0145(7) 0.0290(8) 0.0197(9)
    C1 0.0242(8) 0.0314(10) 0.0315(10) 0.0087(7) 0.0159(7) 0.0098(8)
    C2 0.0289(9) 0.0263(9) 0.0348(11) 0.0030(7) 0.0162(8) -0.0010(8)
    C3 0.0269(8) 0.0295(10) 0.0220(9) 0.0017(7) 0.0100(7) -0.0013(8)
    C4 0.0165(7) 0.0269(9) 0.0233(9) 0.0020(6) 0.0078(6) 0.0037(7)
    C5 0.0196(8) 0.0305(9) 0.0221(9) 0.0020(6) 0.0079(6) -0.0023(7)
    C6 0.0189(8) 0.0424(11) 0.0226(9) 0.0052(7) 0.0093(7) 0.0036(8)
    C7 0.0224(8) 0.0321(10) 0.0188(9) -0.0002(6) 0.0057(7) 0.0043(8)
    C8 0.0237(8) 0.0203(8) 0.0223(9) -0.0002(6) 0.0078(7) 0.0019(7)
    C9 0.0171(8) 0.0275(9) 0.0247(9) -0.0023(6) 0.0043(7) -0.0019(7)
    C10 0.0232(8) 0.0327(10) 0.0357(11) 0.0011(7) 0.0086(7) -0.0032(9)
    C11 0.0242(9) 0.0523(13) 0.0250(10) -0.0014(8) 0.0044(7) -0.0021(9)
    C12 0.0261(9) 0.0323(10) 0.0422(12) -0.0054(7) 0.0105(8) -0.0013(9)
loop_
    _geom_bond_atom_site_label_1
    _geom_bond_atom_site_label_2
    _geom_bond_site_symmetry_2
    _geom_bond_distance
    _geom_bond_publ_flag
    O1 N1 . 1.231(2) ?
    O2 N1 . 1.229(2) ?
    O3 C4 . 1.3641(19) ?
    O3 C7 . 1.424(2) ?
    O4 C8 . 1.2044(19) ?
    O5 C8 . 1.3307(19) ?
    O5 C9 . 1.4949(18) ?
    N1 C1 . 1.462(2) ?
    C1 C2 . 1.381(3) ?
    C1 C6 . 1.384(2) ?
    C2 C3 . 1.386(2) ?
    C2 H2 . 0.9500 ?
    C3 C4 . 1.389(2) ?
    C3 H3 . 0.9500 ?
    C4 C5 . 1.392(2) ?
    C5 C6 . 1.375(2) ?
    C5 H5 . 0.9500 ?
    C6 H6 . 0.9500 ?
    C7 C8 . 1.520(2) ?
    C7 H7A . 0.9900 ?
    C7 H7B . 0.9900 ?
    C9 C10 . 1.516(2) ?
    C9 C11 . 1.516(2) ?
    C9 C12 . 1.520(2) ?
    C10 H10A . 0.9800 ?
    C10 H10B . 0.9800 ?
    C10 H10C . 0.9800 ?
    C11 H11A . 0.9800 ?
    C11 H11B . 0.9800 ?
    C11 H11C . 0.9800 ?
    C12 H12A . 0.9800 ?
    C12 H12B . 0.9800 ?
    C12 H12C . 0.9800 ?
loop_
    _geom_angle_atom_site_label_1
    _geom_angle_atom_site_label_2
    _geom_angle_atom_site_label_3
    _geom_angle_site_symmetry_1
    _geom_angle_site_symmetry_3
    _geom_angle
    _geom_angle_publ_flag
    C4 O3 C7 . . 119.34(12) ?
    C8 O5 C9 . . 121.54(12) ?
    O2 N1 O1 . . 123.29(17) ?
    O2 N1 C1 . . 118.53(18) ?
    O1 N1 C1 . . 118.17(18) ?
    C2 C1 C6 . . 122.33(16) ?
    C2 C1 N1 . . 118.94(17) ?
    C6 C1 N1 . . 118.72(17) ?
    C1 C2 C3 . . 119.00(17) ?
    C1 C2 H2 . . 120.5 ?
    C3 C2 H2 . . 120.5 ?
    C2 C3 C4 . . 119.37(16) ?
    C2 C3 H3 . . 120.3 ?
    C4 C3 H3 . . 120.3 ?
    O3 C4 C3 . . 124.42(15) ?
    O3 C4 C5 . . 114.94(14) ?
    C3 C4 C5 . . 120.59(15) ?
    C6 C5 C4 . . 120.30(16) ?
    C6 C5 H5 . . 119.8 ?
    C4 C5 H5 . . 119.8 ?
    C5 C6 C1 . . 118.40(16) ?
    C5 C6 H6 . . 120.8 ?
    C1 C6 H6 . . 120.8 ?
    O3 C7 C8 . . 110.82(14) ?
    O3 C7 H7A . . 109.5 ?
    C8 C7 H7A . . 109.5 ?
    O3 C7 H7B . . 109.5 ?
    C8 C7 H7B . . 109.5 ?
    H7A C7 H7B . . 108.1 ?
    O4 C8 O5 . . 127.32(14) ?
    O4 C8 C7 . . 124.28(15) ?
    O5 C8 C7 . . 108.39(14) ?
    O5 C9 C10 . . 110.06(12) ?
    O5 C9 C11 . . 101.67(12) ?
    C10 C9 C11 . . 111.34(15) ?
    O5 C9 C12 . . 109.67(13) ?
    C10 C9 C12 . . 112.49(14) ?
    C11 C9 C12 . . 111.08(15) ?
    C9 C10 H10A . . 109.5 ?
    C9 C10 H10B . . 109.5 ?
    H10A C10 H10B . . 109.5 ?
    C9 C10 H10C . . 109.5 ?
    H10A C10 H10C . . 109.5 ?
    H10B C10 H10C . . 109.5 ?
    C9 C11 H11A . . 109.5 ?
    C9 C11 H11B . . 109.5 ?
    H11A C11 H11B . . 109.5 ?
    C9 C11 H11C . . 109.5 ?
    H11A C11 H11C . . 109.5 ?
    H11B C11 H11C . . 109.5 ?
    C9 C12 H12A . . 109.5 ?
    C9 C12 H12B . . 109.5 ?
    H12A C12 H12B . . 109.5 ?
    C9 C12 H12C . . 109.5 ?
    H12A C12 H12C . . 109.5 ?
    H12B C12 H12C . . 109.5 ?
loop_
    _geom_torsion_atom_site_label_1
    _geom_torsion_atom_site_label_2
    _geom_torsion_atom_site_label_3
    _geom_torsion_atom_site_label_4
    _geom_torsion_site_symmetry_1
    _geom_torsion_site_symmetry_2
    _geom_torsion_site_symmetry_3
    _geom_torsion_site_symmetry_4
    _geom_torsion
    _geom_torsion_publ_flag
    O2 N1 C1 C2 . . . . 4.2(2) ?
    O1 N1 C1 C2 . . . . -176.09(15) ?
    O2 N1 C1 C6 . . . . -174.92(15) ?
    O1 N1 C1 C6 . . . . 4.8(2) ?
    C6 C1 C2 C3 . . . . 0.2(2) ?
    N1 C1 C2 C3 . . . . -178.85(13) ?
    C1 C2 C3 C4 . . . . -0.1(2) ?
    C7 O3 C4 C3 . . . . -16.7(2) ?
    C7 O3 C4 C5 . . . . 165.91(13) ?
    C2 C3 C4 O3 . . . . -177.12(14) ?
    C2 C3 C4 C5 . . . . 0.1(2) ?
    O3 C4 C5 C6 . . . . 177.24(12) ?
    C3 C4 C5 C6 . . . . -0.3(2) ?
    C4 C5 C6 C1 . . . . 0.4(2) ?
    C2 C1 C6 C5 . . . . -0.3(2) ?
    N1 C1 C6 C5 . . . . 178.73(13) ?
    C4 O3 C7 C8 . . . . -76.68(17) ?
    C9 O5 C8 O4 . . . . 0.6(2) ?
    C9 O5 C8 C7 . . . . 179.79(12) ?
    O3 C7 C8 O4 . . . . 2.6(2) ?
    O3 C7 C8 O5 . . . . -176.57(12) ?
    C8 O5 C9 C10 . . . . -62.81(18) ?
    C8 O5 C9 C11 . . . . 179.09(14) ?
    C8 O5 C9 C12 . . . . 61.45(18) ?
loop_
    _geom_hbond_atom_site_label_D
    _geom_hbond_atom_site_label_H
    _geom_hbond_atom_site_label_A
    _geom_hbond_site_symmetry_A
    _geom_hbond_distance_DH
    _geom_hbond_distance_HA
    _geom_hbond_distance_DA
    _geom_hbond_angle_DHA
    C6 H6 O4 2_655 0.95 2.50 3.201(2) 130
    C12 H12C O2 5_666 0.98 2.55 3.489(3) 161
