# Supplementary material for: tert-Butyl 2-(4-nitro­phen­oxy)acetate
Source: Acta Crystallogr Sect E Struct Rep Online. 2011 Jan 29;67(Pt 2):o532. doi: 10.1107/S1600536811003229 (PMC3051522; doi:10.1107/S1600536811003229)
Supplement: Supplementary file 2 [file e-67-0o532-Isup2.hkl]

# 
# h,k,l, Fc-squared, Fo-squared, sigma(Fo-squared) and status flag 
# 
data_I
_shelx_title '  C2/c' 
_shelx_refln_list_code          4 
_shelx_F_calc_maximum      293.21 
_exptl_crystal_F_000      1072.00 
_reflns_d_resolution_high  0.7697 
 
loop_ 
 _symmetry_equiv_pos_as_xyz 
 'x, y, z' 
 '-x, y, -z+1/2' 
 'x+1/2, y+1/2, z' 
 '-x+1/2, y+1/2, -z+1/2' 
 '-x, -y, -z' 
 'x, -y, z-1/2' 
 '-x+1/2, -y+1/2, -z' 
 'x+1/2, -y+1/2, z-1/2' 
 
_cell_length_a    19.2761 
_cell_length_b    12.1131 
_cell_length_c    11.7267 
_cell_angle_alpha  90.000 
_cell_angle_beta  111.682 
_cell_angle_gamma  90.000 
 
_shelx_F_squared_multiplier     1.000 
 
loop_ 
 _refln_index_h 
 _refln_index_k 
 _refln_index_l 
 _refln_F_squared_calc 
 _refln_F_squared_meas 
 _refln_F_squared_sigma 
 _refln_observed_status 
   2   0   0    29691.81    27938.98    155.60 o 
   4   0   0    18669.59    18715.86    170.50 o 
   6   0   0    85971.13    95804.68    861.29 o 
   8   0   0     6916.43     7487.86     69.78 o 
  10   0   0    14425.50    15412.28    104.85 o 
  12   0   0      173.69      276.46     37.07 o 
  14   0   0        0.92      120.30     27.34 o 
  16   0   0       98.44      229.52     39.93 o 
  18   0   0      894.43     1045.90     90.05 o 
  20   0   0      913.30     1274.85    106.74 o 
  22   0   0      144.05      323.33     59.25 o 
   3   1   0       23.14       20.54      2.59 o 
   5   1   0    28394.60    28364.10    178.08 o 
   7   1   0     2531.97     2454.94     41.77 o 
   9   1   0      231.74      218.52     13.77 o 
  11   1   0       19.39       22.79      5.54 o 
  13   1   0      116.28      143.78     12.28 o 
  15   1   0        1.75        8.21      6.98 o 
  17   1   0       63.34       41.15     12.27 o 
  19   1   0      183.81      154.10     59.62 o 
  21   1   0        2.73        2.95      6.60 o 
   0   2   0     2246.64     2205.12     54.19 o 
   2   2   0      976.52      887.81     14.56 o 
   4   2   0     3134.65     2901.81     35.17 o 
   6   2   0       17.42       19.47      2.83 o 
   8   2   0     3314.56     3373.60     80.95 o 
  10   2   0      332.31      348.99     19.69 o 
  12   2   0      109.40       94.71     11.11 o 
  14   2   0       11.10       11.48      4.96 o 
  16   2   0       46.93       40.88     12.30 o 
  18   2   0       13.09        9.10      8.21 o 
  20   2   0      111.88      118.82     24.45 o 
  22   2   0        2.28      -17.17     11.44 o 
   1   3   0    34681.97    33170.25    146.53 o 
   3   3   0     2905.75     2866.23     29.41 o 
   5   3   0     9640.35     9284.47     62.52 o 
   7   3   0      324.06      331.40     13.62 o 
   9   3   0     1343.72     1333.58     20.69 o 
  11   3   0     1546.52     1527.48     45.09 o 
  13   3   0      465.48      470.41     26.71 o 
  15   3   0      249.68      322.32     23.40 o 
  17   3   0       22.13        7.07      6.41 o 
  19   3   0       18.50       17.88      7.44 o 
  21   3   0        0.90        7.79     11.47 o 
   0   4   0    19846.25    20082.33    237.56 o 
   2   4   0    16747.33    17162.43    140.48 o 
   4   4   0      439.28      494.88     15.09 o 
   6   4   0     1171.03     1074.32     23.90 o 
   8   4   0     5205.69     5508.05     63.53 o 
  10   4   0     1342.50     1248.84     43.61 o 
  12   4   0      975.16      968.71     38.97 o 
  14   4   0      381.42      403.62     26.78 o 
  16   4   0      427.40      396.76     37.39 o 
  18   4   0      171.19      208.58     29.06 o 
  20   4   0      843.75      917.72     65.91 o 
  22   4   0       75.43       82.13     31.44 o 
   1   5   0     9591.77     9287.21     94.99 o 
   3   5   0     1004.77     1054.86     26.52 o 
   5   5   0      332.74      264.31     13.46 o 
   7   5   0     2306.50     2417.33     45.34 o 
   9   5   0     1584.76     1615.67     38.35 o 
  11   5   0       93.79       92.67     11.76 o 
  13   5   0     6537.64     6872.19    112.01 o 
  15   5   0       47.35       71.21     12.64 o 
  17   5   0      227.51      213.48     31.19 o 
  19   5   0      966.28      923.31     64.86 o 
  21   5   0      515.90      425.16     46.93 o 
   0   6   0      785.77     1002.26     65.61 o 
   2   6   0      136.47      120.57      9.94 o 
   4   6   0      379.16      322.90     16.23 o 
   6   6   0      461.42      542.03     26.70 o 
   8   6   0     1791.50     1795.88     45.13 o 
  10   6   0       75.41       67.13      9.25 o 
  12   6   0      267.15      303.95     23.99 o 
  14   6   0      590.79      616.37     35.69 o 
  16   6   0       45.53       37.31     11.99 o 
  18   6   0       23.80        9.74     10.45 o 
  20   6   0        0.92      -11.95     10.19 o 
   1   7   0     2720.94     2730.40     60.29 o 
   3   7   0        0.63        2.71      2.64 o 
   5   7   0      459.86      409.12     24.48 o 
   7   7   0      759.58      761.71     34.39 o 
   9   7   0       17.01       15.51      5.05 o 
  11   7   0      834.62      878.07     33.52 o 
  13   7   0       23.65       23.44      7.20 o 
  15   7   0       75.48       79.09     13.54 o 
  17   7   0        0.31       -5.95      9.22 o 
  19   7   0       39.07       34.35     18.30 o 
   0   8   0    12753.04    13501.16    168.23 o 
   2   8   0       11.13        4.02      3.51 o 
   4   8   0      422.61      376.10     20.00 o 
   6   8   0      539.69      523.01     30.05 o 
   8   8   0       95.27      128.44     20.19 o 
  10   8   0     2285.93     2256.04     66.84 o 
  12   8   0      130.55      154.49     18.83 o 
  14   8   0       61.07       52.38     14.98 o 
  16   8   0        8.85       35.99     13.67 o 
  18   8   0      110.60      107.80     33.72 o 
   1   9   0     2387.99     2634.76    132.21 o 
   3   9   0       99.10      216.35     29.32 o 
   5   9   0     1112.79     1073.83     44.60 o 
   7   9   0     1322.61     1301.02     50.58 o 
   9   9   0      132.15      151.94     17.92 o 
  11   9   0      277.91      267.71     30.51 o 
  13   9   0       42.40       30.60     14.53 o 
  15   9   0      404.54      387.34     39.45 o 
  17   9   0      224.94      202.04     42.44 o 
  19   9   0      193.09      211.82     46.07 o 
   0  10   0     8571.80     8733.93    190.33 o 
   2  10   0     1753.38     1746.58     57.63 o 
   4  10   0      745.63      786.48     39.72 o 
   6  10   0     2361.81     2505.75     72.44 o 
   8  10   0      495.02      533.66     35.67 o 
  10  10   0      304.92      355.45     28.88 o 
  12  10   0      132.78      141.36     23.71 o 
  14  10   0        0.64        1.91     14.43 o 
  16  10   0        2.86        1.48      7.10 o 
   1  11   0     4777.75     4845.34    145.76 o 
   3  11   0        1.43        5.99      6.56 o 
   5  11   0      993.23     1029.39     47.97 o 
   7  11   0     2200.67     2187.03     71.66 o 
   9  11   0        0.19       -2.87      6.69 o 
  11  11   0       60.32       61.49     18.01 o 
  13  11   0       19.78        8.08      8.17 o 
  15  11   0        0.93        0.16     20.83 o 
   0  12   0     2022.07     2113.32    144.34 o 
   2  12   0       97.27      107.42     23.90 o 
   4  12   0       11.75       30.64     14.60 o 
   6  12   0       69.57       92.42     22.93 o 
   8  12   0       94.12       84.26     21.71 o 
  10  12   0      206.25      199.32     48.51 o 
  12  12   0        9.25       48.38     25.26 o 
  14  12   0        8.79       -2.51     11.74 o 
   1  13   0     1570.14     1663.39     95.35 o 
   3  13   0        0.66       -1.90     14.54 o 
   5  13   0      173.95      235.11     37.20 o 
   7  13   0      198.26      204.44     34.55 o 
   9  13   0       15.00       33.52     15.42 o 
  11  13   0      345.89      388.42     68.62 o 
  13  13   0       26.71       21.22     19.19 o 
   0  14   0      116.94      144.94     42.84 o 
   2  14   0        0.63       -2.70     11.88 o 
   4  14   0      174.95      197.96     39.72 o 
   6  14   0       91.97      149.66     30.86 o 
   8  14   0       24.73       44.49     18.59 o 
   1  15   0      252.21      282.49     44.26 o 
   3  15   0       26.31       61.75     22.98 o 
   5  15   0      283.04      292.41     62.75 o 
   7  15   0       78.14       64.63     37.07 o 
 -23   1   1        0.81      -10.29     24.08 o 
 -21   1   1        0.43        0.83     19.57 o 
 -19   1   1       80.40       65.11     22.84 o 
 -17   1   1      121.72      104.42     19.56 o 
 -15   1   1      270.38      286.67     28.54 o 
 -13   1   1     4247.77     4595.76    189.66 o 
 -11   1   1      387.38      367.79     18.02 o 
  -9   1   1     7034.37     7042.43     72.86 o 
  -7   1   1    19534.96    19750.59    213.88 o 
  -5   1   1    51747.54    54730.85    587.64 o 
  -3   1   1     5838.21     5795.75     32.27 o 
  -1   1   1        9.30        9.93      3.92 o 
   1   1   1     5137.38     4817.08     50.47 o 
   3   1   1     5744.49     5556.87     35.04 o 
   5   1   1       20.38       24.67      2.77 o 
   7   1   1    10229.12    10278.37    111.18 o 
   9   1   1      962.58     1039.79     26.23 o 
  11   1   1      429.90      449.68     22.83 o 
  13   1   1      632.54      607.92     27.66 o 
  15   1   1      458.20      566.10     43.36 o 
  17   1   1       28.44       26.34     24.60 o 
  19   1   1       57.41       74.46     18.45 o 
  21   1   1      623.94      680.30     59.71 o 
 -22   2   1        6.33       23.77     11.29 o 
 -20   2   1      208.45      201.35     29.20 o 
 -18   2   1      163.75      179.35     25.71 o 
 -16   2   1      263.09      249.75     40.79 o 
 -14   2   1     1724.78     1838.35     48.53 o 
 -12   2   1       92.71       82.70     10.15 o 
 -10   2   1     8931.67     8922.79     95.45 o 
  -8   2   1     4506.37     4435.96     65.03 o 
  -6   2   1     2003.88     1945.64     27.24 o 
  -4   2   1     9890.08     9698.11     99.37 o 
  -2   2   1     1900.38     1907.35     52.36 o 
   0   2   1    39116.67    37135.79    266.19 o 
   2   2   1       50.82       64.70      4.70 o 
   4   2   1     2659.06     2546.60     30.26 o 
   6   2   1     5191.02     5282.72     56.59 o 
   8   2   1     2045.78     1971.67     30.68 o 
  10   2   1     1001.59     1117.72     26.32 o 
  12   2   1       88.77      140.91     13.96 o 
  14   2   1       52.07       67.89     11.88 o 
  16   2   1       93.33      107.49     25.41 o 
  18   2   1        4.82        3.38      6.58 o 
  20   2   1       30.59       20.23     26.27 o 
  22   2   1      154.39      207.60     49.77 o 
 -23   3   1      178.78      123.98     36.23 o 
 -21   3   1      430.38      455.95     51.53 o 
 -19   3   1        0.33       -9.22      8.26 o 
 -17   3   1       64.68       66.04     15.68 o 
 -15   3   1      124.99      131.43     14.31 o 
 -13   3   1      475.96      447.49     25.04 o 
 -11   3   1     4007.20     4053.29     70.83 o 
  -9   3   1     1380.47     1435.38     26.96 o 
  -7   3   1     1494.91     1465.63     25.16 o 
  -5   3   1      483.40      485.44     14.26 o 
  -3   3   1     3354.81     3126.20     45.35 o 
  -1   3   1    13974.26    13760.92    176.68 o 
   1   3   1     6898.68     6709.54     54.06 o 
   3   3   1        3.08        4.46      2.61 o 
   5   3   1     7853.90     7755.09     84.49 o 
   7   3   1     4930.66     4843.08     56.70 o 
   9   3   1      939.61      872.47     39.62 o 
  11   3   1     1500.81     1397.09     33.38 o 
  13   3   1       44.43       36.36      7.95 o 
  15   3   1       39.14       34.27     11.76 o 
  17   3   1       17.76        2.52     14.08 o 
  19   3   1       14.61        5.94      8.64 o 
  21   3   1        0.02       -5.10      8.68 o 
 -22   4   1       16.65        5.71      7.74 o 
 -20   4   1      281.61      307.29     38.91 o 
 -18   4   1      153.22      197.15     27.88 o 
 -16   4   1       64.90       49.64     13.61 o 
 -14   4   1       28.16       46.71      9.20 o 
 -12   4   1      158.82      159.50     15.72 o 
 -10   4   1      400.97      369.07     19.15 o 
  -8   4   1       88.65       91.88      7.97 o 
  -6   4   1        7.40        7.03      2.43 o 
  -4   4   1       58.39       59.77      7.32 o 
  -2   4   1      164.83      154.37      8.71 o 
   0   4   1     1050.24      984.97     51.72 o 
   2   4   1        8.57       12.52      3.13 o 
   4   4   1      299.47      270.12     13.74 o 
   6   4   1      229.00      265.35     17.25 o 
   8   4   1     1304.35     1364.48     33.24 o 
  10   4   1      803.98      807.82     30.07 o 
  12   4   1        2.61        8.01      4.88 o 
  14   4   1      728.57      732.36     37.57 o 
  16   4   1      181.31      200.77     28.06 o 
  18   4   1        3.65        1.01      7.94 o 
  20   4   1       13.67        6.46      7.90 o 
 -21   5   1       10.88        5.77      7.79 o 
 -19   5   1       13.86       11.06     21.47 o 
 -17   5   1      192.96      166.85     44.78 o 
 -15   5   1        0.63        5.09      6.21 o 
 -13   5   1     1742.87     1776.12     55.20 o 
 -11   5   1     1577.73     1654.14     45.52 o 
  -9   5   1      886.99      858.57     27.20 o 
  -7   5   1     3259.61     3053.26     54.66 o 
  -5   5   1     1170.60     1063.39     22.30 o 
  -3   5   1     1006.32     1008.00     25.19 o 
  -1   5   1     1432.88     1525.14     35.72 o 
   1   5   1      600.31      727.66     27.83 o 
   3   5   1      328.97      305.34     14.85 o 
   5   5   1      577.79      560.82     28.83 o 
   7   5   1      407.11      425.15     24.12 o 
   9   5   1     1654.06     1593.97     39.46 o 
  11   5   1      236.99      217.01     14.90 o 
  13   5   1        0.10       -5.28      5.37 o 
  15   5   1      436.86      449.59     31.48 o 
  17   5   1       14.70       -3.66      8.32 o 
  19   5   1        0.01        8.39      8.40 o 
  21   5   1       14.43       32.31     20.49 o 
 -20   6   1       32.12       32.39     13.89 o 
 -18   6   1      714.98      711.60     53.61 o 
 -16   6   1      511.22      514.72     33.52 o 
 -14   6   1      466.10      442.79     32.49 o 
 -12   6   1      569.59      570.90     24.68 o 
 -10   6   1     2469.39     2542.84     51.13 o 
  -8   6   1      219.04      164.10     12.77 o 
  -6   6   1     3529.02     3404.37     60.11 o 
  -4   6   1     5266.91     5497.59     60.20 o 
  -2   6   1      181.90      151.69     28.26 o 
   0   6   1     3042.44     3332.70     88.79 o 
   2   6   1     7185.17     7385.31     86.50 o 
   4   6   1      178.91      167.46     17.31 o 
   6   6   1     6725.44     6509.18    113.95 o 
   8   6   1     4772.05     5098.94     78.09 o 
  10   6   1      611.13      579.38     26.10 o 
  12   6   1      913.71      917.43     52.38 o 
  14   6   1      116.45      105.94     15.27 o 
  16   6   1      243.33      255.53     35.65 o 
  18   6   1      269.61      289.53     36.91 o 
  20   6   1       51.86       17.18     18.03 o 
 -19   7   1      117.87       90.91     28.12 o 
 -17   7   1       98.17       79.67     18.02 o 
 -15   7   1       11.68        7.51      5.25 o 
 -13   7   1     1396.78     1364.89     52.48 o 
 -11   7   1     1541.52     1532.12     43.39 o 
  -9   7   1     1399.96     1447.94     40.68 o 
  -7   7   1       22.63       29.65      5.48 o 
  -5   7   1      279.43      235.54     14.49 o 
  -3   7   1     1295.25     1269.58     49.52 o 
  -1   7   1     4588.17     4651.86    136.45 o 
   1   7   1      560.28      556.84     28.48 o 
   3   7   1      534.09      512.19     35.02 o 
   5   7   1      238.97      224.68     18.08 o 
   7   7   1      411.69      389.10     24.63 o 
   9   7   1      212.10      191.91     16.01 o 
  11   7   1      179.89      189.93     16.30 o 
  13   7   1       37.30       35.77      9.64 o 
  15   7   1       28.14       22.62      8.17 o 
  17   7   1      163.84      186.64     29.45 o 
  19   7   1       11.54       21.07     17.11 o 
 -20   8   1      141.09      101.36     30.14 o 
 -18   8   1      101.61      102.60     30.46 o 
 -16   8   1       67.67       60.72     16.76 o 
 -14   8   1       43.81       34.77      9.52 o 
 -12   8   1        3.05       10.57      5.67 o 
 -10   8   1      225.09      188.61     15.92 o 
  -8   8   1        4.91        3.68      4.11 o 
  -6   8   1     1187.42     1111.71     43.96 o 
  -4   8   1      127.01      125.01     11.92 o 
  -2   8   1       19.70       18.24      3.75 o 
   0   8   1       13.29       18.15      5.82 o 
   2   8   1      114.00      150.47     14.74 o 
   4   8   1      201.88      203.01     18.52 o 
   6   8   1      362.69      349.54     24.41 o 
   8   8   1       47.34       37.33      9.21 o 
  10   8   1      426.50      440.10     29.81 o 
  12   8   1       22.48       13.04      9.31 o 
  14   8   1       12.87       17.16      7.35 o 
  16   8   1        0.19      -18.42     12.28 o 
  18   8   1       49.02       68.42     26.55 o 
 -19   9   1       11.60       17.33     15.57 o 
 -17   9   1        0.61       -5.17     10.26 o 
 -15   9   1       20.42       25.62     21.62 o 
 -13   9   1      407.00      401.32     38.48 o 
 -11   9   1      103.36      122.95     16.48 o 
  -9   9   1      217.35      206.69     20.75 o 
  -7   9   1      420.83      400.96     28.81 o 
  -5   9   1       91.86      109.29     20.11 o 
  -3   9   1     2690.69     2685.38     52.14 o 
  -1   9   1       26.48       17.01      6.69 o 
   1   9   1     3211.71     3420.53     70.18 o 
   3   9   1     1417.23     1442.58     47.83 o 
   5   9   1       92.59       85.54     12.81 o 
   7   9   1     2596.98     2776.72     98.31 o 
   9   9   1        7.99        6.83      6.52 o 
  11   9   1        0.31        0.22      7.96 o 
  13   9   1       21.60       24.32     10.81 o 
  15   9   1       21.30       37.74     12.80 o 
  17   9   1        3.53       12.33     15.22 o 
 -18  10   1       46.16       78.33     27.58 o 
 -16  10   1      345.54      341.25     39.02 o 
 -14  10   1      831.91      851.44     58.85 o 
 -12  10   1      138.02      123.39     22.67 o 
 -10  10   1     2963.60     3037.17    104.49 o 
  -8  10   1     1427.93     1585.90     60.16 o 
  -6  10   1       70.59       64.45     12.84 o 
  -4  10   1        1.48        0.34      5.62 o 
  -2  10   1       21.93       34.68      9.80 o 
   0  10   1     3772.34     4008.16     76.91 o 
   2  10   1     1825.79     1869.35     56.15 o 
   4  10   1      543.70      526.18     31.55 o 
   6  10   1     1734.98     1804.08     60.81 o 
   8  10   1       39.65       21.32      9.02 o 
  10  10   1     1115.75     1018.79     48.97 o 
  12  10   1       70.47       55.56     15.86 o 
  14  10   1      334.27      334.08     38.25 o 
  16  10   1       81.64       38.77     22.31 o 
 -17  11   1      190.61      179.22     42.01 o 
 -15  11   1        2.67      -13.35      9.60 o 
 -13  11   1      307.82      294.03     36.05 o 
 -11  11   1       72.27       31.28     23.47 o 
  -9  11   1      151.89      162.26     21.00 o 
  -7  11   1     1282.32     1346.63     57.60 o 
  -5  11   1     2687.75     2690.45     80.23 o 
  -3  11   1      335.94      381.63     30.47 o 
  -1  11   1      133.76      125.92     18.00 o 
   1  11   1       79.66       74.39     20.13 o 
   3  11   1        2.21       11.14      7.66 o 
   5  11   1      116.19       88.41     22.30 o 
   7  11   1      582.50      631.85     38.52 o 
   9  11   1       45.74       53.55     12.46 o 
  11  11   1        6.41       -6.09      8.86 o 
  13  11   1        9.78       18.97     10.75 o 
  15  11   1       81.14       48.20     16.28 o 
 -14  12   1        5.33       18.72     10.75 o 
 -12  12   1      135.94      159.25     27.21 o 
 -10  12   1      265.71      238.27     26.01 o 
  -8  12   1       11.16        6.52      9.04 o 
  -6  12   1      240.13      225.89     38.79 o 
  -4  12   1      154.23      214.80     33.85 o 
  -2  12   1      204.59      294.36     79.96 o 
   0  12   1      565.77      591.98     54.56 o 
   2  12   1       26.82       35.78     17.20 o 
   4  12   1        2.90       15.16     13.72 o 
   6  12   1        0.00        7.05     12.11 o 
   8  12   1       35.30       65.57     20.10 o 
  10  12   1        0.43       72.59     28.07 o 
  12  12   1      135.73      157.12     44.60 o 
  14  12   1       38.01       27.96     23.50 o 
 -13  13   1      128.72      104.59     36.11 o 
 -11  13   1       21.19       24.16     25.00 o 
  -9  13   1        9.07       16.97     15.01 o 
  -7  13   1       83.16       83.10     22.21 o 
  -5  13   1       96.44       92.64     35.14 o 
  -3  13   1      117.63      132.21     26.99 o 
  -1  13   1       13.18       18.15     14.50 o 
   1  13   1       34.89       42.66     15.81 o 
   3  13   1      137.86      127.49     42.25 o 
   5  13   1       54.49       89.76     22.92 o 
   7  13   1        5.84       24.18     14.36 o 
   9  13   1      220.34      296.84     60.08 o 
  11  13   1        3.74       13.88     16.99 o 
 -10  14   1       91.59       75.41     32.12 o 
  -8  14   1       52.57       46.51     20.10 o 
  -6  14   1      373.65      474.78     53.87 o 
  -4  14   1      115.09      107.11     50.97 o 
  -2  14   1       13.94       66.87     34.90 o 
   0  14   1        2.55        9.55     12.14 o 
   2  14   1      123.39      151.35     30.87 o 
   4  14   1      103.64      168.22     33.12 o 
   6  14   1       58.68       62.63     31.77 o 
   8  14   1       65.44       84.60     32.97 o 
  -7  15   1       70.16      132.51     45.40 o 
  -5  15   1       13.86       44.56     28.58 o 
  -3  15   1       22.01       69.67     27.95 o 
  -1  15   1      234.86      286.83     45.37 o 
   1  15   1       67.39      128.38     30.13 o 
   3  15   1        1.41        4.41     19.20 o 
   5  15   1       21.93       -7.99     16.75 o 
 -22   0   2      185.94      206.98     45.30 o 
 -20   0   2     1202.03     1064.08     92.00 o 
 -18   0   2      665.11      662.28     66.89 o 
 -16   0   2     1189.11     1211.97     83.05 o 
 -14   0   2     1509.06     1524.31     85.71 o 
 -12   0   2    27819.72    28339.77    435.54 o 
 -10   0   2    38430.30    39682.66    422.39 o 
  -8   0   2     1908.04     1914.86     40.90 o 
  -6   0   2    63487.25    67476.58    593.58 o 
  -4   0   2    46523.94    46907.14    162.88 o 
  -2   0   2    11667.86    11011.28    127.55 o 
   0   0   2    17120.62    15599.13    117.84 o 
   2   0   2    14616.31    13852.10     95.85 o 
   4   0   2     7544.30     7357.50    103.38 o 
   6   0   2      425.78      484.33     22.99 o 
   8   0   2      443.66      399.75     27.32 o 
  10   0   2     1853.37     2253.30    102.92 o 
  12   0   2     1768.52     2116.51     58.43 o 
  14   0   2      945.03      798.93     73.88 o 
  16   0   2     4063.60     4358.52    186.29 o 
  18   0   2       16.79       13.72     13.89 o 
  20   0   2        2.90       13.59     18.87 o 
 -23   1   2       16.53       10.77     12.70 o 
 -21   1   2       30.05       21.55     12.70 o 
 -19   1   2       73.47       55.36     14.38 o 
 -17   1   2     2073.02     2087.21     97.21 o 
 -15   1   2      260.84      288.87     16.56 o 
 -13   1   2     1269.88     1315.44     28.86 o 
 -11   1   2     4365.58     4209.11     61.87 o 
  -9   1   2     2516.58     2529.01     37.84 o 
  -7   1   2    27753.36    27757.73    116.08 o 
  -5   1   2     7396.09     7121.30     44.61 o 
  -3   1   2    50315.93    50152.30    214.92 o 
  -1   1   2    14154.28    13423.16     94.50 o 
   1   1   2      520.37      537.04     13.68 o 
   3   1   2     2532.66     2336.39     28.67 o 
   5   1   2     1370.57     1347.02     28.05 o 
   7   1   2     2223.31     2408.28     32.24 o 
   9   1   2      234.62      260.85     11.02 o 
  11   1   2     1609.78     1705.46     52.03 o 
  13   1   2       25.01       23.50      7.61 o 
  15   1   2        7.97       -0.22      6.63 o 
  17   1   2        7.10       10.06      9.74 o 
  19   1   2      147.87      129.31     26.02 o 
  21   1   2      157.31      134.85     28.40 o 
 -24   2   2       49.20       50.71     24.53 o 
 -22   2   2       35.40       46.25     16.02 o 
 -20   2   2       71.43       67.50     17.16 o 
 -18   2   2      206.21      204.87     26.41 o 
 -16   2   2       39.42       51.89     12.98 o 
 -14   2   2      616.02      588.47     27.12 o 
 -12   2   2      158.71      113.70     11.34 o 
 -10   2   2        8.72        5.73      4.20 o 
  -8   2   2     1043.08     1016.47     20.52 o 
  -6   2   2     1238.92     1221.02     20.81 o 
  -4   2   2     5230.85     5010.74     48.22 o 
  -2   2   2     8599.95     8051.49    128.91 o 
   0   2   2      250.67      300.94     11.41 o 
   2   2   2     2420.03     2295.00     30.74 o 
   4   2   2        5.72        3.99      2.22 o 
   6   2   2       16.64       20.48      4.12 o 
   8   2   2      172.01      189.37     13.57 o 
  10   2   2      146.20      131.90     11.71 o 
  12   2   2       51.26       36.54      8.01 o 
  14   2   2       17.86        6.62     12.17 o 
  16   2   2        0.98       -2.66     12.09 o 
  18   2   2       39.28       29.56     11.13 o 
  20   2   2        0.59        9.64     14.24 o 
 -23   3   2        9.00       12.50     10.80 o 
 -21   3   2        0.18       -5.76     11.66 o 
 -19   3   2       59.46       34.55     11.34 o 
 -17   3   2        2.58       -0.60     11.55 o 
 -15   3   2       49.60       70.14     10.76 o 
 -13   3   2       93.20      103.81     12.31 o 
 -11   3   2     3863.17     3617.17     68.68 o 
  -9   3   2        6.78        6.91      2.33 o 
  -7   3   2        3.86        3.68      1.96 o 
  -5   3   2     1318.84     1209.17     20.11 o 
  -3   3   2      647.54      570.11     29.31 o 
  -1   3   2       86.73      116.72     18.42 o 
   1   3   2     2866.01     2637.49     34.76 o 
   3   3   2     2519.32     2619.01     36.30 o 
   5   3   2     1596.44     1582.74     34.30 o 
   7   3   2       89.35      104.31      9.34 o 
   9   3   2     1532.42     1478.70     36.95 o 
  11   3   2      197.54      229.17     19.71 o 
  13   3   2      119.55      100.61     14.12 o 
  15   3   2        0.61       12.88      7.61 o 
  17   3   2       60.75       80.90     19.82 o 
  19   3   2        0.05      -11.21     14.15 o 
  21   3   2       10.70       16.41     17.82 o 
 -22   4   2       29.96       21.72     11.93 o 
 -20   4   2      105.00      115.65     22.07 o 
 -18   4   2      363.37      344.97     35.06 o 
 -16   4   2     3320.10     3230.48     82.91 o 
 -14   4   2      302.49      280.19     21.04 o 
 -12   4   2      357.60      344.23     21.20 o 
 -10   4   2      188.85      203.63     13.75 o 
  -8   4   2     2044.89     1765.29     29.65 o 
  -6   4   2     7821.45     7586.83     63.30 o 
  -4   4   2    40606.60    40079.62    354.30 o 
  -2   4   2     4997.11     4612.13    121.15 o 
   0   4   2     3490.61     3467.65     38.61 o 
   2   4   2     8171.43     7888.06     75.69 o 
   4   4   2       14.92       19.47      5.89 o 
   6   4   2      829.60      847.96     33.25 o 
   8   4   2       57.31       50.14      7.57 o 
  10   4   2       14.78        5.84      4.45 o 
  12   4   2        2.28        2.73      8.92 o 
  14   4   2      529.12      468.68     31.41 o 
  16   4   2        0.50      -15.75     10.50 o 
  18   4   2      679.48      714.10     91.39 o 
  20   4   2        1.10       -4.78     15.79 o 
 -23   5   2      468.52      468.86     70.13 o 
 -21   5   2      407.13      406.44     43.02 o 
 -19   5   2      185.60      197.51     28.07 o 
 -17   5   2      801.20      818.12     52.51 o 
 -15   5   2       99.14      108.08     14.69 o 
 -13   5   2     1539.35     1600.85     50.80 o 
 -11   5   2     2794.88     2816.01     54.50 o 
  -9   5   2       38.78       47.87      7.52 o 
  -7   5   2     2797.42     2666.48     96.79 o 
  -5   5   2        3.37        1.36      1.41 o 
  -3   5   2      525.21      525.44     44.27 o 
  -1   5   2     3501.78     3168.16    299.57 o 
   1   5   2    19976.05    19877.49    266.84 o 
   3   5   2      877.00      994.72     38.43 o 
   5   5   2      995.32     1039.85     36.40 o 
   7   5   2     4263.74     4607.83     83.32 o 
   9   5   2      253.19      287.36     22.43 o 
  11   5   2        2.64       -8.69     10.36 o 
  13   5   2     1241.90     1164.39     50.33 o 
  15   5   2      146.22      116.51     22.53 o 
  17   5   2        2.78       -1.09     17.72 o 
  19   5   2        0.71       10.90      7.66 o 
 -20   6   2       67.32       49.25     15.12 o 
 -18   6   2      115.84      112.46     29.35 o 
 -16   6   2       40.68       43.90     10.52 o 
 -14   6   2       45.38       43.59     10.06 o 
 -12   6   2       33.82       17.09      4.60 o 
 -10   6   2      154.79      152.32     12.62 o 
  -8   6   2        1.34        2.95      1.90 o 
  -6   6   2      155.56      194.57     17.11 o 
  -4   6   2     3785.01     3867.53    126.79 o 
  -2   6   2       64.38       52.17     17.66 o 
   0   6   2     3876.61     4161.04     72.45 o 
   2   6   2     1873.85     1957.24     57.37 o 
   4   6   2      252.86      219.20     20.05 o 
   6   6   2     1607.43     1661.88     59.22 o 
   8   6   2       20.94       30.54      7.93 o 
  10   6   2       67.95       86.04     13.65 o 
  12   6   2       56.58       69.25     13.48 o 
  14   6   2       72.93       76.50     16.68 o 
  16   6   2       55.37       45.12     14.82 o 
  18   6   2       17.33       17.56     18.41 o 
  20   6   2       32.96        8.49     13.43 o 
 -21   7   2        2.85       30.26     17.50 o 
 -19   7   2      119.49      149.91     36.09 o 
 -17   7   2      206.37      175.24     24.97 o 
 -15   7   2       80.73       80.31     13.29 o 
 -13   7   2       29.23       15.22      6.51 o 
 -11   7   2        0.36       -4.91      4.13 o 
  -9   7   2        2.05        2.03      4.83 o 
  -7   7   2      803.07      770.82     27.77 o 
  -5   7   2       16.32       10.06     19.61 o 
  -3   7   2     1800.40     1595.25     90.34 o 
  -1   7   2      159.41      164.14     11.40 o 
   1   7   2       26.15       14.03      9.30 o 
   3   7   2       29.48       12.10      5.77 o 
   5   7   2        3.00       17.80      6.95 o 
   7   7   2       21.54       18.96      8.48 o 
   9   7   2       19.69       14.61      7.87 o 
  11   7   2        0.54       -6.48      7.98 o 
  13   7   2      147.65      138.48     18.79 o 
  15   7   2        0.80       -8.05      6.07 o 
  17   7   2       12.26       -5.96     13.45 o 
  19   7   2       12.18       41.99     16.17 o 
 -20   8   2        0.00        6.07      9.19 o 
 -18   8   2      100.36      125.31     33.38 o 
 -16   8   2       16.97       34.81     13.08 o 
 -14   8   2      326.72      298.06     32.42 o 
 -12   8   2        8.37       17.29      6.78 o 
 -10   8   2      374.27      324.55     25.29 o 
  -8   8   2       52.95       67.52     12.45 o 
  -6   8   2      290.19      273.36     31.70 o 
  -4   8   2      224.71      252.68     40.50 o 
  -2   8   2     1319.49     1219.91     21.33 o 
   0   8   2       71.94       85.09     10.17 o 
   2   8   2     1047.44     1033.34     53.42 o 
   4   8   2      879.86     1001.28     45.69 o 
   6   8   2       30.04       24.19      9.08 o 
   8   8   2       48.81       50.36     12.06 o 
  10   8   2       49.15       65.14     12.22 o 
  12   8   2      557.73      546.44     36.85 o 
  14   8   2        2.06        1.42      5.12 o 
  16   8   2       38.36       13.43      9.81 o 
  18   8   2       18.36       19.29     11.93 o 
 -19   9   2      119.56       82.67     28.39 o 
 -17   9   2      485.44      506.29     45.93 o 
 -15   9   2      197.00      181.34     30.18 o 
 -13   9   2        0.93       -2.65     12.36 o 
 -11   9   2       99.56       72.58     13.25 o 
  -9   9   2      949.20      930.42     44.77 o 
  -7   9   2      802.59      835.39     42.32 o 
  -5   9   2       56.27       73.17     13.59 o 
  -3   9   2     8808.39     9086.97    139.09 o 
  -1   9   2     2057.19     1958.90     73.56 o 
   1   9   2      106.64      135.76     25.81 o 
   3   9   2      605.02      592.49     34.78 o 
   5   9   2      969.59      902.89     40.06 o 
   7   9   2       57.00       59.93     11.33 o 
   9   9   2      232.83      212.57     27.16 o 
  11   9   2      246.47      228.49     29.27 o 
  13   9   2      107.81      100.51     21.16 o 
  15   9   2      249.49      286.15     35.69 o 
  17   9   2      125.53       93.18     30.61 o 
 -18  10   2      575.60      536.53     70.88 o 
 -16  10   2      281.80      316.13     76.02 o 
 -14  10   2       40.71       52.90     15.41 o 
 -12  10   2     3571.40     3910.15    129.78 o 
 -10  10   2     2098.66     2247.59     73.68 o 
  -8  10   2      333.66      329.82     28.08 o 
  -6  10   2     3565.65     3700.45     93.69 o 
  -4  10   2     2870.56     3022.68    113.10 o 
  -2  10   2      379.58      397.57     40.33 o 
   0  10   2      999.79      971.65     62.03 o 
   2  10   2       10.14       13.03      8.52 o 
   4  10   2      406.33      432.67     28.26 o 
   6  10   2      186.07      166.15     19.01 o 
   8  10   2      357.69      376.22     29.59 o 
  10  10   2      270.92      269.23     41.12 o 
  12  10   2        5.39        8.18      7.40 o 
  14  10   2      492.86      453.65     45.42 o 
  16  10   2      377.33      363.66     57.95 o 
 -17  11   2      107.39      114.67     24.45 o 
 -15  11   2       73.96       54.65     16.56 o 
 -13  11   2      905.61      909.37     64.60 o 
 -11  11   2      827.05      838.21     58.49 o 
  -9  11   2      176.66      152.26     20.37 o 
  -7  11   2      719.92      762.00     44.41 o 
  -5  11   2      389.72      414.07     32.91 o 
  -3  11   2      953.09      977.49     50.42 o 
  -1  11   2        4.85       19.97     20.63 o 
   1  11   2       21.03       22.24     11.16 o 
   3  11   2       12.35       20.01     14.66 o 
   5  11   2      645.26      698.74     77.27 o 
   7  11   2        1.30       -1.89      8.29 o 
   9  11   2       42.76       50.04     16.44 o 
  11  11   2       99.52      105.47     20.41 o 
  13  11   2       72.85       63.45     17.89 o 
  15  11   2       29.73       41.09     14.51 o 
 -14  12   2      116.34       84.70     24.91 o 
 -12  12   2       43.44       46.00     15.02 o 
 -10  12   2      306.43      230.57     26.52 o 
  -8  12   2      233.88      288.26     29.07 o 
  -6  12   2      145.76      179.75     23.00 o 
  -4  12   2      744.73      764.86     46.74 o 
  -2  12   2      950.23     1035.64     71.96 o 
   0  12   2       45.22       46.05     16.81 o 
   2  12   2        2.51       24.04     14.79 o 
   4  12   2      304.99      329.29     58.63 o 
   6  12   2        0.35       10.47     13.55 o 
   8  12   2       43.44       40.16     16.97 o 
  10  12   2        0.01        0.10     11.64 o 
  12  12   2       99.87       93.11     31.63 o 
 -13  13   2        3.32      -23.16     20.06 o 
 -11  13   2      742.49      783.59     98.36 o 
  -9  13   2       16.31        7.74      9.91 o 
  -7  13   2        3.31        4.23     11.63 o 
  -5  13   2      520.84      524.26     53.81 o 
  -3  13   2      342.51      399.26     46.81 o 
  -1  13   2       47.11       52.01     32.90 o 
   1  13   2        1.45       21.19     21.91 o 
   3  13   2        3.38       -1.58     11.47 o 
   5  13   2       38.96       13.39     24.30 o 
   7  13   2        5.46      -12.31     10.17 o 
   9  13   2        0.00       27.36     23.10 o 
  11  13   2       14.18       18.64     18.35 o 
 -10  14   2       58.43       81.10     36.68 o 
  -8  14   2       84.87       89.27     25.50 o 
  -6  14   2       12.21       -5.72     26.63 o 
  -4  14   2      198.69      258.04     40.29 o 
  -2  14   2      188.96      203.67     35.85 o 
   0  14   2       16.75       17.56     27.64 o 
   2  14   2        9.26       21.18     15.35 o 
   4  14   2        0.03      -10.45     10.68 o 
   6  14   2       79.61       54.33     20.34 o 
  -7  15   2       25.39       37.31     24.88 o 
  -5  15   2      122.88       83.88     34.08 o 
  -3  15   2      115.35       90.91     38.07 o 
  -1  15   2       48.68       41.28     17.04 o 
   1  15   2       78.41      112.71     28.63 o 
   3  15   2      330.72      309.97     67.67 o 
   5  15   2       13.21       29.90     21.70 o 
 -23   1   3       74.28       48.74     15.47 o 
 -21   1   3       12.45        4.26     14.91 o 
 -19   1   3     1014.43     1069.27     60.81 o 
 -17   1   3     3916.15     3961.02    108.40 o 
 -15   1   3      320.25      333.96     19.12 o 
 -13   1   3     1280.88     1298.46     52.42 o 
 -11   1   3     8825.52     8318.44    136.10 o 
  -9   1   3     4570.18     4481.05     51.34 o 
  -7   1   3     1791.57     1742.85     31.08 o 
  -5   1   3      249.05      264.64     24.83 o 
  -3   1   3      391.74      288.49     22.69 o 
  -1   1   3      859.90      852.17     25.59 o 
   1   1   3       79.18       88.71      6.20 o 
   3   1   3        3.15        3.64      2.54 o 
   5   1   3      461.16      415.61     16.31 o 
   7   1   3      828.06      934.37     25.25 o 
   9   1   3      301.33      306.37     15.17 o 
  11   1   3     2753.72     3074.09     56.06 o 
  13   1   3      500.34      521.35     30.61 o 
  15   1   3        0.11       -1.73      8.31 o 
  17   1   3      421.19      413.11     44.98 o 
  19   1   3      264.05      332.40     54.35 o 
 -24   2   3       49.92       50.63     23.95 o 
 -22   2   3      482.10      551.01     49.34 o 
 -20   2   3       53.54       20.58     10.46 o 
 -18   2   3       11.84       34.47     11.78 o 
 -16   2   3      170.68      139.61     13.91 o 
 -14   2   3      574.53      590.46     27.20 o 
 -12   2   3      196.16      197.92     12.29 o 
 -10   2   3       55.59       41.46      4.96 o 
  -8   2   3       10.16       16.62      3.25 o 
  -6   2   3      714.65      711.51     20.37 o 
  -4   2   3     3913.17     3690.60     69.20 o 
  -2   2   3     4040.22     3673.32     60.10 o 
   0   2   3     3974.42     3680.43     51.31 o 
   2   2   3      997.41     1027.14     21.50 o 
   4   2   3      180.43      154.74      9.99 o 
   6   2   3      169.79      127.52      9.52 o 
   8   2   3      338.75      362.82     19.35 o 
  10   2   3      244.34      220.47     20.51 o 
  12   2   3     2666.89     2857.37     72.80 o 
  14   2   3     1743.97     1724.05     81.81 o 
  16   2   3        0.02       -1.38      8.71 o 
  18   2   3      658.04      808.45     64.63 o 
  20   2   3      316.96      318.95     43.13 o 
 -23   3   3        2.76       -7.42      8.29 o 
 -21   3   3      134.81      184.03     27.99 o 
 -19   3   3      202.01      181.37     25.93 o 
 -17   3   3      353.99      392.63     34.44 o 
 -15   3   3      207.17      333.10     26.56 o 
 -13   3   3        4.25       -4.59      7.04 o 
 -11   3   3       37.08       43.36      5.31 o 
  -9   3   3     2213.19     2229.90     38.18 o 
  -7   3   3      558.06      535.70     18.01 o 
  -5   3   3    10072.17     9843.79     79.75 o 
  -3   3   3      796.09      807.54     51.97 o 
  -1   3   3     1477.06     1431.02     28.04 o 
   1   3   3      143.62      130.21     10.08 o 
   3   3   3     2140.12     2263.95     50.79 o 
   5   3   3     1720.63     1706.01     51.35 o 
   7   3   3      572.29      510.92     27.86 o 
   9   3   3       41.29       93.38     16.78 o 
  11   3   3      151.46      158.96     17.41 o 
  13   3   3     1139.26     1057.45     46.76 o 
  15   3   3      307.66      267.80     34.25 o 
  17   3   3       80.40      118.72     24.40 o 
  19   3   3       38.23       26.00     13.66 o 
 -22   4   3       57.82       43.44     31.53 o 
 -20   4   3        3.03        7.26      7.45 o 
 -18   4   3        0.11       -8.80      9.11 o 
 -16   4   3      122.13      112.27     14.22 o 
 -14   4   3      242.65      234.10     19.35 o 
 -12   4   3      157.74      168.96     13.47 o 
 -10   4   3       74.18      104.53      8.83 o 
  -8   4   3      625.48      567.69     19.37 o 
  -6   4   3      456.91      478.46     28.14 o 
  -4   4   3     5783.22     6247.31    146.63 o 
  -2   4   3     6520.15     6435.07     55.76 o 
   0   4   3        7.38        4.00      3.45 o 
   2   4   3     7231.62     7383.25    157.29 o 
   4   4   3     3241.12     3374.01     65.30 o 
   6   4   3       42.46       46.42      8.82 o 
   8   4   3      486.94      471.40     28.55 o 
  10   4   3       57.20       50.82     10.25 o 
  12   4   3        0.04       -8.80      5.87 o 
  14   4   3      205.22      202.65     21.79 o 
  16   4   3      323.05      355.58     41.24 o 
  18   4   3       64.81      106.86     23.76 o 
  20   4   3       35.09       44.02     29.18 o 
 -21   5   3      239.38      265.10     33.98 o 
 -19   5   3       51.41       52.00     14.82 o 
 -17   5   3        0.00        3.17      4.27 o 
 -15   5   3       28.97       24.51      6.82 o 
 -13   5   3       63.38       49.06      6.93 o 
 -11   5   3      573.91      581.47     26.05 o 
  -9   5   3     2848.03     2788.99     45.32 o 
  -7   5   3       85.19       91.12      8.88 o 
  -5   5   3      546.47      509.74     44.23 o 
  -3   5   3      184.76      207.83     29.70 o 
  -1   5   3     1699.63     1687.66     27.69 o 
   1   5   3      617.58      631.12     22.22 o 
   3   5   3     1372.78     1355.12     47.96 o 
   5   5   3      628.83      607.84     36.24 o 
   7   5   3      842.42      906.59     46.50 o 
   9   5   3      288.82      309.66     27.56 o 
  11   5   3      212.35      244.30     23.42 o 
  13   5   3     2008.75     2021.66     69.03 o 
  15   5   3       45.64       32.27     11.66 o 
  17   5   3       84.41       94.68     26.32 o 
  19   5   3       66.15       59.77     18.92 o 
 -22   6   3      114.34      160.99     40.09 o 
 -20   6   3        7.36        5.60      8.77 o 
 -18   6   3      143.44      137.45     22.18 o 
 -16   6   3      223.30      216.86     21.12 o 
 -14   6   3     1413.89     1351.21     49.37 o 
 -12   6   3       41.15       80.71     14.66 o 
 -10   6   3       13.76       20.85     10.84 o 
  -8   6   3       96.20       96.40      7.86 o 
  -6   6   3      449.24      416.66     31.67 o 
  -4   6   3    14905.84    15414.15    271.00 o 
  -2   6   3       35.82       17.38     11.72 o 
   0   6   3       68.06      228.56     15.85 o 
   2   6   3     1279.35     1350.48     36.35 o 
   4   6   3        1.88        2.24      3.42 o 
   6   6   3      275.15      264.94     25.46 o 
   8   6   3        2.62       -0.95      6.92 o 
  10   6   3      177.97      205.48     21.12 o 
  12   6   3      465.14      448.30     33.34 o 
  14   6   3     1602.80     1748.09     68.59 o 
  16   6   3       47.85       50.46     70.74 o 
  18   6   3      137.68      108.45     24.35 o 
 -21   7   3       17.24       10.81     15.18 o 
 -19   7   3       11.61       19.20     14.45 o 
 -17   7   3       12.63       24.44     11.81 o 
 -15   7   3      123.81      107.08     19.46 o 
 -13   7   3      114.74      102.59     13.96 o 
 -11   7   3       55.88       51.77     12.36 o 
  -9   7   3     1239.42     1188.80     51.44 o 
  -7   7   3      135.53      113.83     18.65 o 
  -5   7   3      156.51      154.44     28.34 o 
  -3   7   3      140.19      129.83     28.45 o 
  -1   7   3       35.78       29.90      5.15 o 
   1   7   3       65.44       81.45      8.91 o 
   3   7   3       16.33       18.92     11.45 o 
   5   7   3      302.63      288.32     26.44 o 
   7   7   3       86.05       76.98     14.68 o 
   9   7   3       16.45        9.08      8.12 o 
  11   7   3        1.37      -12.48     12.32 o 
  13   7   3      540.75      549.57     38.49 o 
  15   7   3       56.15       46.41     31.22 o 
  17   7   3       57.01       41.48     16.34 o 
 -20   8   3       26.98       31.36     21.65 o 
 -18   8   3      100.61       75.43     26.44 o 
 -16   8   3       27.23       20.37     10.13 o 
 -14   8   3      213.55      221.39     28.56 o 
 -12   8   3      317.83      294.95     24.73 o 
 -10   8   3        5.62        2.44      6.00 o 
  -8   8   3       26.73       17.29     11.22 o 
  -6   8   3      165.97      166.70     22.86 o 
  -4   8   3     1817.18     1812.00    105.93 o 
  -2   8   3        7.12       56.59     23.10 o 
   0   8   3      365.88      362.51     23.15 o 
   2   8   3      207.20      236.76     20.44 o 
   4   8   3        1.94       10.82     13.98 o 
   6   8   3        0.00        2.14      4.51 o 
   8   8   3        0.03      -11.23      7.48 o 
  10   8   3      129.48      110.41     19.54 o 
  12   8   3      137.30      121.42     21.50 o 
  14   8   3      136.52      118.34     18.82 o 
  16   8   3        0.01       -6.18     19.69 o 
 -19   9   3      426.20      281.21     51.78 o 
 -17   9   3      323.04      262.86     34.09 o 
 -15   9   3      211.03      243.06     31.61 o 
 -13   9   3      115.00      139.56     24.26 o 
 -11   9   3      223.17      220.51     22.54 o 
  -9   9   3     1196.09     1172.44     51.51 o 
  -7   9   3       15.46       19.49     10.04 o 
  -5   9   3      111.41      132.79     21.83 o 
  -3   9   3     1213.68     1296.85     95.71 o 
  -1   9   3       56.12       71.55     26.49 o 
   1   9   3      145.46      153.90     19.64 o 
   3   9   3      278.34      277.67     27.03 o 
   5   9   3      726.57      734.26     44.11 o 
   7   9   3       74.80       85.72     16.30 o 
   9   9   3      320.57      315.70     33.05 o 
  11   9   3      315.68      280.21     33.10 o 
  13   9   3      112.39       86.93     20.18 o 
  15   9   3       74.06       85.14     29.43 o 
 -18  10   3      430.83      400.03     60.88 o 
 -16  10   3       47.21       77.33     20.60 o 
 -14  10   3        1.63       -9.54     10.12 o 
 -12  10   3       15.34        0.40      7.10 o 
 -10  10   3      524.42      656.93     40.81 o 
  -8  10   3     1872.11     1858.89     68.51 o 
  -6  10   3      899.37      894.08     47.70 o 
  -4  10   3      115.50      102.40     20.58 o 
  -2  10   3       23.76       22.70     19.52 o 
   0  10   3     1088.46     1029.39     92.83 o 
   2  10   3      318.36      343.05     54.43 o 
   4  10   3       79.61       68.22     24.48 o 
   6  10   3      182.40      167.98     22.47 o 
   8  10   3        8.13       -6.90      7.34 o 
  10  10   3        4.28      -13.53     10.03 o 
  12  10   3      984.77      933.85     62.87 o 
  14  10   3      180.00      155.17     38.57 o 
 -17  11   3     1542.87     1445.03     84.18 o 
 -15  11   3        7.45        6.20     27.27 o 
 -13  11   3      761.01      711.98     56.78 o 
 -11  11   3     1191.47     1179.38     57.50 o 
  -9  11   3       18.23       11.85      7.72 o 
  -7  11   3      156.36      169.35     22.31 o 
  -5  11   3       75.18       66.30     14.64 o 
  -3  11   3      807.65      888.58     63.15 o 
  -1  11   3       25.58       12.79     10.73 o 
   1  11   3       26.62       20.57     12.64 o 
   3  11   3       41.65       21.19     12.42 o 
   5  11   3      115.24      113.75     23.88 o 
   7  11   3       97.02      117.62     38.60 o 
   9  11   3       84.33       36.00     22.98 o 
  11  11   3      526.25      472.49     70.94 o 
  13  11   3      143.11       99.07     33.60 o 
 -16  12   3       91.43       73.05     31.24 o 
 -14  12   3      123.27      136.41     26.62 o 
 -12  12   3      147.44      139.80     26.53 o 
 -10  12   3       32.23       12.80      7.78 o 
  -8  12   3       58.89       46.51     17.56 o 
  -6  12   3       57.43       22.12     15.63 o 
  -4  12   3      198.96      214.27     26.28 o 
  -2  12   3      152.73      143.91     28.65 o 
   0  12   3       67.49       74.03     22.96 o 
   2  12   3        4.40        1.78      9.64 o 
   4  12   3       10.29        2.04     24.91 o 
   6  12   3       37.85       42.11     17.25 o 
   8  12   3       15.42        3.39     11.95 o 
  10  12   3       50.28       36.75     20.44 o 
  12  12   3        0.18        9.48     14.78 o 
 -13  13   3        9.83        0.12     28.30 o 
 -11  13   3       69.63       61.29     18.57 o 
  -9  13   3       42.26       29.42     14.61 o 
  -7  13   3      119.48      199.09     33.91 o 
  -5  13   3       92.63       57.58     18.14 o 
  -3  13   3        5.82       29.30     16.68 o 
  -1  13   3      215.73      232.03     36.48 o 
   1  13   3      266.07      300.27     49.51 o 
   3  13   3       15.91       33.48     17.34 o 
   5  13   3      114.48       79.31     20.62 o 
   7  13   3       38.93       36.08     18.04 o 
   9  13   3       41.30       11.77     15.05 o 
  -8  14   3       78.33      119.98     27.92 o 
  -6  14   3       20.07       20.00     13.03 o 
  -4  14   3      123.07      131.78     30.00 o 
  -2  14   3      211.99      236.59     38.78 o 
   0  14   3       35.60       33.65     17.33 o 
   2  14   3       40.38       26.73     14.78 o 
   4  14   3      243.30      270.09     41.41 o 
   6  14   3       25.52       13.11     18.40 o 
  -7  15   3       10.17       22.69     18.91 o 
  -5  15   3      261.13      245.66     57.27 o 
  -3  15   3      361.59      360.50     67.83 o 
  -1  15   3      136.54      147.65     33.07 o 
   1  15   3        4.46      -20.51     23.19 o 
   3  15   3      208.66      194.70     52.76 o 
 -24   0   4      827.01      641.44     78.36 o 
 -22   0   4     4318.68     4258.35    187.40 o 
 -20   0   4      224.67      185.10     37.01 o 
 -18   0   4     2318.47     2246.05    118.27 o 
 -16   0   4    12056.67    11818.32    251.97 o 
 -14   0   4      662.46      624.44     32.36 o 
 -12   0   4      129.05      131.24     15.07 o 
 -10   0   4       14.06       17.80      7.21 o 
  -8   0   4       73.80       88.27      9.31 o 
  -6   0   4     1441.46     1508.35     62.40 o 
  -4   0   4    10321.21     9573.07    164.18 o 
  -2   0   4      249.53      299.96     30.67 o 
   0   0   4    14530.18    15709.99    226.95 o 
   2   0   4    21183.93    21841.84    552.01 o 
   4   0   4    26270.37    27880.04   1308.27 o 
   6   0   4     6450.24     6953.99    321.90 o 
   8   0   4     3365.38     3395.25     87.73 o 
  10   0   4    10747.00    11520.24    168.76 o 
  12   0   4        3.06       -0.09      4.69 o 
  14   0   4      310.14      347.79     56.22 o 
  16   0   4      104.41      116.76     36.64 o 
  18   0   4      316.25      385.52     65.72 o 
 -23   1   4      178.89      160.86     27.28 o 
 -21   1   4       23.33       20.71     10.80 o 
 -19   1   4     1119.25     1173.77     76.43 o 
 -17   1   4     1308.56     1276.97     60.46 o 
 -15   1   4     4024.51     3867.96    117.51 o 
 -13   1   4     5988.62     5870.30    164.22 o 
 -11   1   4     1001.49      944.25     26.45 o 
  -9   1   4     6472.92     6041.19    110.26 o 
  -7   1   4       19.65       26.28      5.27 o 
  -5   1   4     1646.96     1579.40     46.89 o 
  -3   1   4     1731.57     1651.82     77.35 o 
  -1   1   4      231.86      256.42     19.90 o 
   1   1   4      985.99      976.12     45.56 o 
   3   1   4     1351.47     1440.25     36.54 o 
   5   1   4       31.82       35.12      6.45 o 
   7   1   4     1652.45     1761.18     44.14 o 
   9   1   4       27.59       25.50      6.78 o 
  11   1   4      278.74      297.21     19.37 o 
  13   1   4      153.02      184.72     27.25 o 
  15   1   4        1.76        7.68     15.05 o 
  17   1   4        8.58       -2.20      9.55 o 
  19   1   4      109.72      177.59     47.39 o 
 -24   2   4      225.05      161.81     28.70 o 
 -22   2   4        6.13       17.35     12.63 o 
 -20   2   4      125.60      131.30     22.30 o 
 -18   2   4        2.59       -4.29      8.91 o 
 -16   2   4      455.93      406.92     33.25 o 
 -14   2   4     1053.43     1041.40     49.36 o 
 -12   2   4       18.75       14.02      3.61 o 
 -10   2   4     3463.33     3356.12     50.92 o 
  -8   2   4      120.29      113.28      9.90 o 
  -6   2   4       68.27       60.38      9.65 o 
  -4   2   4      149.06      116.79     19.80 o 
  -2   2   4     1862.60     1868.19     42.18 o 
   0   2   4        1.67        0.51      2.34 o 
   2   2   4      746.76      832.94     30.56 o 
   4   2   4        1.16       -2.67      2.80 o 
   6   2   4        2.20        4.71      2.73 o 
   8   2   4       83.81      110.44     11.33 o 
  10   2   4        0.44        3.47      5.19 o 
  12   2   4      193.14      201.12     20.66 o 
  14   2   4      113.22      108.73     21.97 o 
  16   2   4       39.90       61.83     26.22 o 
  18   2   4       58.70       60.26     33.48 o 
 -23   3   4       71.51      102.41     22.11 o 
 -21   3   4      117.61      125.82     22.57 o 
 -19   3   4        2.65        4.76      7.96 o 
 -17   3   4      332.44      302.39     29.93 o 
 -15   3   4      270.22      270.71     26.32 o 
 -13   3   4      164.61      146.44     10.40 o 
 -11   3   4        6.67        7.53      3.14 o 
  -9   3   4      204.69      189.56     16.98 o 
  -7   3   4      755.27      871.56     32.40 o 
  -5   3   4      204.18      232.28     28.54 o 
  -3   3   4     1009.07     1051.69     44.34 o 
  -1   3   4       50.49       37.78      8.90 o 
   1   3   4      244.83      244.90     20.37 o 
   3   3   4      645.06      663.96     35.75 o 
   5   3   4     2366.48     2323.04     60.05 o 
   7   3   4       65.04       39.60      8.96 o 
   9   3   4     1182.42     1220.45     48.74 o 
  11   3   4      982.47     1015.58     48.88 o 
  13   3   4      400.13      377.37     30.12 o 
  15   3   4       41.87       17.60     14.50 o 
  17   3   4       22.48       -8.94     17.51 o 
  19   3   4        0.27       10.20     15.32 o 
 -24   4   4       91.30       73.64     28.68 o 
 -22   4   4       11.02        3.10     26.89 o 
 -20   4   4      218.13      284.77     33.21 o 
 -18   4   4       80.99       90.27     30.46 o 
 -16   4   4      259.25      225.51     23.99 o 
 -14   4   4     8737.51     8584.61    204.69 o 
 -12   4   4      307.91      320.16     19.57 o 
 -10   4   4      684.54      707.52     28.23 o 
  -8   4   4      279.63      298.73     16.75 o 
  -6   4   4     1159.90     1025.54     30.31 o 
  -4   4   4     3850.90     3879.08     59.79 o 
  -2   4   4     9790.98     9921.64    100.27 o 
   0   4   4     1799.69     1890.30     40.62 o 
   2   4   4        0.00        5.16      6.42 o 
   4   4   4     9193.12     9331.72    141.72 o 
   6   4   4     1286.51     1397.25     54.81 o 
   8   4   4        0.43        8.68      5.60 o 
  10   4   4     1700.40     1625.98     59.55 o 
  12   4   4      736.91      838.98     44.72 o 
  14   4   4      734.85      701.73     56.60 o 
  16   4   4       44.84       54.86     22.17 o 
  18   4   4       10.31      -16.03     26.62 o 
 -21   5   4       36.33       21.83      9.91 o 
 -19   5   4       13.22       15.26      8.39 o 
 -17   5   4       84.15       86.43     13.14 o 
 -15   5   4      154.97      141.54     19.74 o 
 -13   5   4     2129.76     2187.00     53.87 o 
 -11   5   4     2609.13     2662.33     57.63 o 
  -9   5   4     4034.66     4515.80     67.40 o 
  -7   5   4     3305.00     3543.69    106.12 o 
  -5   5   4     2033.03     2136.25     97.16 o 
  -3   5   4     2387.43     2619.28     57.64 o 
  -1   5   4        6.51        6.98      3.20 o 
   1   5   4       40.46       69.16     11.74 o 
   3   5   4      790.72      859.09     41.90 o 
   5   5   4     1361.74     1362.84     56.71 o 
   7   5   4       14.26        8.48      5.69 o 
   9   5   4       84.74       89.75     14.36 o 
  11   5   4       13.61        7.59      6.44 o 
  13   5   4     1044.71     1050.04     56.80 o 
  15   5   4      811.85      845.07     64.74 o 
  17   5   4     1863.73     2027.82    106.83 o 
 -22   6   4       80.39       93.80     31.97 o 
 -20   6   4        6.46       20.11     13.40 o 
 -18   6   4       27.22       52.75     21.27 o 
 -16   6   4       73.75       73.57     12.23 o 
 -14   6   4      177.19      195.93     22.46 o 
 -12   6   4       15.53       14.69      5.74 o 
 -10   6   4      686.08      758.82     29.41 o 
  -8   6   4       90.85       96.80      8.79 o 
  -6   6   4      756.70      799.00     62.07 o 
  -4   6   4      643.37      670.68     58.00 o 
  -2   6   4       55.75       51.75     19.31 o 
   0   6   4      131.09      148.42     17.22 o 
   2   6   4       35.28       16.45     10.44 o 
   4   6   4      123.35      132.05     17.80 o 
   6   6   4        0.98        2.17      7.48 o 
   8   6   4       25.70       38.48     11.60 o 
  10   6   4      306.63      320.25     27.97 o 
  12   6   4      134.79      130.38     19.17 o 
  14   6   4       48.20       60.96     13.53 o 
  16   6   4      221.12      227.00     35.73 o 
  18   6   4      115.72      139.47     44.29 o 
 -21   7   4       57.53       17.50     14.28 o 
 -19   7   4        6.72        4.24      8.26 o 
 -17   7   4       30.03       23.38     18.60 o 
 -15   7   4      548.80      561.50     43.97 o 
 -13   7   4      178.15      163.73     21.80 o 
 -11   7   4      155.95      152.19     16.22 o 
  -9   7   4       44.25       47.44      6.58 o 
  -7   7   4      394.01      355.59     32.88 o 
  -5   7   4      473.25      503.62     53.31 o 
  -3   7   4      958.79      969.24     75.98 o 
  -1   7   4     2191.59     2073.72    125.10 o 
   1   7   4       30.25       28.48      5.56 o 
   3   7   4     1870.65     1953.20     84.63 o 
   5   7   4      297.01      335.51     29.62 o 
   7   7   4       84.25       83.35     25.76 o 
   9   7   4      305.06      330.91     36.68 o 
  11   7   4        6.87        0.60      9.39 o 
  13   7   4      354.41      351.39     31.78 o 
  15   7   4       13.46       22.08     10.94 o 
  17   7   4       96.11       94.30     32.31 o 
 -20   8   4        0.07       -1.54     10.05 o 
 -18   8   4      204.86      275.70     48.59 o 
 -16   8   4      137.67      124.74     21.73 o 
 -14   8   4      364.99      385.05     51.28 o 
 -12   8   4      470.06      439.41     50.03 o 
 -10   8   4      237.06      292.54     31.25 o 
  -8   8   4        1.25        9.68      7.89 o 
  -6   8   4        1.13      -23.68     15.79 o 
  -4   8   4       11.88        9.10     12.98 o 
  -2   8   4       37.51       12.17     12.03 o 
   0   8   4      617.73      647.83     43.02 o 
   2   8   4      335.80      320.83     25.86 o 
   4   8   4      227.85      189.09     21.74 o 
   6   8   4      219.01      217.58     25.19 o 
   8   8   4      110.10       50.06     16.14 o 
  10   8   4      849.07      817.18     55.10 o 
  12   8   4      105.47       87.02     31.86 o 
  14   8   4      174.95      194.30     36.06 o 
  16   8   4        0.08       -3.23     10.26 o 
 -19   9   4      206.44      267.78     50.70 o 
 -17   9   4       20.92       11.80      8.85 o 
 -15   9   4     1984.60     2080.22     93.10 o 
 -13   9   4     2565.91     2630.79    102.22 o 
 -11   9   4      803.17      990.40     58.84 o 
  -9   9   4     1276.46     1461.21     80.86 o 
  -7   9   4      849.11      864.11     56.12 o 
  -5   9   4      172.62      120.62     32.14 o 
  -3   9   4      187.86      168.83     37.16 o 
  -1   9   4      102.21      115.42     32.23 o 
   1   9   4       22.11        7.40     13.81 o 
   3   9   4      621.65      632.53     39.00 o 
   5   9   4      339.61      308.80     29.81 o 
   7   9   4      596.97      524.52     41.70 o 
   9   9   4      256.24      233.94     30.06 o 
  11   9   4      333.23      294.74     35.16 o 
  13   9   4      117.45       99.99     37.07 o 
  15   9   4        7.37       27.70     12.50 o 
 -18  10   4      632.02      640.83     55.31 o 
 -16  10   4      626.13      661.89     65.37 o 
 -14  10   4       31.12       15.51     16.44 o 
 -12  10   4      131.79      136.55     19.72 o 
 -10  10   4        0.04       -3.64      7.26 o 
  -8  10   4        1.84      -14.69     16.90 o 
  -6  10   4        5.95       -2.62      8.09 o 
  -4  10   4       91.48       62.61     24.58 o 
  -2  10   4      200.96      154.00     36.48 o 
   0  10   4        6.79       11.54      9.26 o 
   2  10   4      100.03       86.14     30.22 o 
   4  10   4      682.18      652.04     77.71 o 
   6  10   4      178.66      191.08     42.81 o 
   8  10   4       35.26       54.19     25.06 o 
  10  10   4      398.99      407.51     65.10 o 
  12  10   4      172.43      163.01     27.13 o 
  14  10   4       24.53       34.26     13.22 o 
 -17  11   4      488.89      378.50     43.38 o 
 -15  11   4      349.71      331.44     40.82 o 
 -13  11   4        0.05       13.08     16.42 o 
 -11  11   4       42.32       31.04     10.24 o 
  -9  11   4       19.29       -0.89      7.16 o 
  -7  11   4       42.36       18.96     10.70 o 
  -5  11   4      320.82      316.69     38.43 o 
  -3  11   4      157.03      108.65     33.16 o 
  -1  11   4      261.20      272.73     51.66 o 
   1  11   4      340.00      348.66     59.31 o 
   3  11   4     1208.98     1246.83    110.76 o 
   5  11   4      122.36       71.94     28.24 o 
   7  11   4        0.34       43.22     27.47 o 
   9  11   4      867.91      749.50     89.39 o 
  11  11   4       63.89       57.05     26.67 o 
  13  11   4       26.64       53.52     25.20 o 
 -16  12   4      207.47      151.64     29.25 o 
 -14  12   4      957.38      940.24     93.84 o 
 -12  12   4       83.33       84.28     22.35 o 
 -10  12   4       21.70       10.09      9.82 o 
  -8  12   4       94.55       94.46     18.60 o 
  -6  12   4        1.07        6.44      8.86 o 
  -4  12   4      127.50      143.71     27.57 o 
  -2  12   4        4.54       -0.18     14.19 o 
   0  12   4      166.73      146.89     40.95 o 
   2  12   4      112.29      136.47     40.47 o 
   4  12   4      291.84      324.82     41.72 o 
   6  12   4      144.64      153.35     28.77 o 
   8  12   4       30.76       19.14     19.05 o 
  10  12   4      401.06      432.90     72.45 o 
 -13  13   4      159.15      139.51     28.13 o 
 -11  13   4        7.96       -6.98     12.78 o 
  -9  13   4       42.07       42.94     13.69 o 
  -7  13   4       35.40       57.23     15.04 o 
  -5  13   4       30.81       47.38     17.82 o 
  -3  13   4        1.76        6.04     12.55 o 
  -1  13   4        0.00        2.85      8.49 o 
   1  13   4        3.88       10.30     19.67 o 
   3  13   4       76.63       90.91     37.69 o 
   5  13   4       48.95       30.30     23.48 o 
   7  13   4        0.07      -16.29     11.84 o 
  -8  14   4      115.34       92.67     24.98 o 
  -6  14   4       13.82       18.52     15.88 o 
  -4  14   4        8.82       12.39     27.84 o 
  -2  14   4        9.59        7.25     13.31 o 
   0  14   4      179.43      267.48     41.21 o 
   2  14   4       98.80      162.68     33.48 o 
   4  14   4       61.58       52.50     30.12 o 
   6  14   4      331.98      566.26     85.37 o 
  -5  15   4      182.26      152.36     46.86 o 
 -23   1   5     1742.35     1679.46     84.87 o 
 -21   1   5     1859.55     1888.26     84.32 o 
 -19   1   5      267.40      241.84     33.54 o 
 -17   1   5      984.52      922.86     51.33 o 
 -15   1   5        3.20        1.95      5.96 o 
 -13   1   5      300.51      272.92     25.14 o 
 -11   1   5        1.60        5.59      3.49 o 
  -9   1   5     4808.68     4898.62     78.02 o 
  -7   1   5      215.72      269.40     23.48 o 
  -5   1   5        1.25        1.12      4.21 o 
  -3   1   5    12593.11    13267.12    159.84 o 
  -1   1   5       72.55       98.85     14.03 o 
   1   1   5      571.44      548.76     27.32 o 
   3   1   5       26.67       24.13      5.77 o 
   5   1   5      582.02      635.48     28.21 o 
   7   1   5      170.67      157.65     14.66 o 
   9   1   5     2439.19     2350.62     70.35 o 
  11   1   5      896.86      954.96     37.63 o 
  13   1   5        0.06       -4.54      8.76 o 
  15   1   5       73.27       58.70     26.20 o 
  17   1   5      125.53      137.75     29.00 o 
 -24   2   5      141.98      209.52     41.54 o 
 -22   2   5       29.11       40.50     15.55 o 
 -20   2   5        8.38       14.48      8.35 o 
 -18   2   5      335.02      378.35     34.38 o 
 -16   2   5      194.75      166.94     21.69 o 
 -14   2   5     2329.90     2287.13     73.98 o 
 -12   2   5     1650.52     1503.61     62.29 o 
 -10   2   5     1703.54     1712.69     46.16 o 
  -8   2   5     7324.01     7237.46    111.10 o 
  -6   2   5      797.85      916.57     59.25 o 
  -4   2   5     1841.42     1871.89     63.88 o 
  -2   2   5     4301.31     4271.27    171.54 o 
   0   2   5     3654.92     3821.97     70.15 o 
   2   2   5       77.50      149.34     14.46 o 
   4   2   5      181.40      175.91     14.81 o 
   6   2   5      113.93      101.86     11.66 o 
   8   2   5      495.15      477.93     29.67 o 
  10   2   5     5955.98     6259.66    148.01 o 
  12   2   5      293.09      290.40     27.13 o 
  14   2   5       23.83       41.89     15.12 o 
  16   2   5      203.28      230.34     35.44 o 
  18   2   5       71.49       18.32     19.00 o 
 -23   3   5      307.55      327.39     38.11 o 
 -21   3   5       62.22       70.24     16.71 o 
 -19   3   5        2.99       11.61     13.02 o 
 -17   3   5      203.54      209.33     51.74 o 
 -15   3   5      112.40      110.24     11.76 o 
 -13   3   5      123.99      112.90     12.34 o 
 -11   3   5       16.10       16.91      5.17 o 
  -9   3   5        2.43       -2.64      3.46 o 
  -7   3   5       89.23      122.63     13.88 o 
  -5   3   5        3.50        6.17      8.12 o 
  -3   3   5      119.53       94.20     13.16 o 
  -1   3   5      268.65      295.98     36.97 o 
   1   3   5      629.96      587.23     35.29 o 
   3   3   5      583.04      611.84     68.18 o 
   5   3   5      381.25      375.20     26.01 o 
   7   3   5       70.85       68.87     12.02 o 
   9   3   5     1256.02     1271.18     55.35 o 
  11   3   5     2618.17     2739.58     92.31 o 
  13   3   5        0.45      -10.28      9.01 o 
  15   3   5       63.41       47.77     16.33 o 
  17   3   5       53.45       39.77     16.15 o 
 -22   4   5       98.03       94.77     21.56 o 
 -20   4   5        0.74      -13.81     11.66 o 
 -18   4   5       66.48       88.32     17.08 o 
 -16   4   5      402.27      441.42     35.00 o 
 -14   4   5      709.91      765.46     32.42 o 
 -12   4   5       22.88       21.24      5.60 o 
 -10   4   5     1606.54     1559.57     43.57 o 
  -8   4   5     5858.45     6090.81     90.75 o 
  -6   4   5      215.15      247.47     22.28 o 
  -4   4   5     1256.25     1221.48     41.34 o 
  -2   4   5     1995.84     1989.37     54.75 o 
   0   4   5        5.64        6.14      4.84 o 
   2   4   5        4.40        2.68      4.27 o 
   4   4   5      253.09      203.32     22.71 o 
   6   4   5       67.30       50.84     10.58 o 
   8   4   5       32.09       25.65     11.74 o 
  10   4   5     1183.15     1218.78     54.74 o 
  12   4   5      967.05     1007.80     51.87 o 
  14   4   5      151.65      185.40     31.26 o 
  16   4   5      275.33      247.23     37.52 o 
 -21   5   5        2.97       -3.60     14.66 o 
 -19   5   5        0.60        3.23      6.26 o 
 -17   5   5       45.06       40.86     19.53 o 
 -15   5   5      171.51      147.82     38.69 o 
 -13   5   5     1671.06     1614.07     48.10 o 
 -11   5   5      212.02      239.74     17.78 o 
  -9   5   5     1166.19     1222.66     45.89 o 
  -7   5   5     5425.38     5458.11     74.97 o 
  -5   5   5      439.57      412.57     14.95 o 
  -3   5   5     1368.71     1276.80     53.25 o 
  -1   5   5       18.52       12.22      5.49 o 
   1   5   5       52.76       50.75     11.29 o 
   3   5   5      132.87      155.44     19.82 o 
   5   5   5      480.91      525.14     37.56 o 
   7   5   5      116.39      134.20     20.91 o 
   9   5   5      459.17      444.70     32.93 o 
  11   5   5     1975.77     2114.90     75.37 o 
  13   5   5        5.85       -2.09      6.50 o 
  15   5   5       23.71        5.43      9.79 o 
  17   5   5      355.03      359.80     47.44 o 
 -22   6   5      159.33      194.14     43.32 o 
 -20   6   5      200.04      187.18     40.98 o 
 -18   6   5        9.36       27.71     11.39 o 
 -16   6   5      223.22      259.92     44.15 o 
 -14   6   5     3456.38     3551.35     73.83 o 
 -12   6   5        4.39        3.70      3.83 o 
 -10   6   5     3418.23     3459.78     91.69 o 
  -8   6   5     2989.19     2967.71    111.25 o 
  -6   6   5      757.83      804.26     67.85 o 
  -4   6   5     2638.77     2680.85    124.98 o 
  -2   6   5      161.79      152.47     12.99 o 
   0   6   5      258.13      203.60     14.80 o 
   2   6   5      244.91      255.75     24.62 o 
   4   6   5     1116.65     1194.32     56.65 o 
   6   6   5     1299.30     1362.98     64.17 o 
   8   6   5       58.83       80.99     17.28 o 
  10   6   5     8060.08     8102.60    147.05 o 
  12   6   5     2971.00     3046.91     94.43 o 
  14   6   5       41.11       55.32     26.29 o 
  16   6   5      478.29      487.10     53.62 o 
 -21   7   5      270.87      302.94     53.63 o 
 -19   7   5       24.10       23.33     18.74 o 
 -17   7   5       71.97       79.93     18.45 o 
 -15   7   5       98.02      114.65     30.95 o 
 -13   7   5      616.08      500.06     39.36 o 
 -11   7   5      132.65      175.41     23.80 o 
  -9   7   5      243.51      265.41     29.60 o 
  -7   7   5      370.20      402.59     48.27 o 
  -5   7   5        2.53       12.83     13.02 o 
  -3   7   5      381.20      327.22     45.83 o 
  -1   7   5     1023.62      914.53     45.24 o 
   1   7   5      585.57      510.15     33.29 o 
   3   7   5       80.70       82.26     14.72 o 
   5   7   5       46.11       72.20     28.36 o 
   7   7   5       35.54       33.46     12.29 o 
   9   7   5      372.32      417.34     50.45 o 
  11   7   5      532.36      506.48     45.06 o 
  13   7   5        0.30       -0.95      7.14 o 
  15   7   5      183.54      194.09     41.99 o 
 -20   8   5       16.16       24.97     15.99 o 
 -18   8   5       52.20       30.92     14.30 o 
 -16   8   5       70.19       69.66     16.83 o 
 -14   8   5       34.43       46.93     22.48 o 
 -12   8   5       35.11       38.30     12.46 o 
 -10   8   5      438.09      427.14     39.21 o 
  -8   8   5        7.23       -2.68      5.96 o 
  -6   8   5      148.71      100.49     28.10 o 
  -4   8   5        5.98        3.28     10.46 o 
  -2   8   5      363.34      364.77     52.32 o 
   0   8   5      414.66      366.87     31.05 o 
   2   8   5       16.80       -3.60     33.93 o 
   4   8   5      249.32      267.26     27.62 o 
   6   8   5      259.78      265.47     29.58 o 
   8   8   5      143.88      103.09     20.04 o 
  10   8   5      203.12      178.53     27.52 o 
  12   8   5       17.86       11.92      8.73 o 
  14   8   5      109.54      116.55     33.35 o 
 -19   9   5      134.78      118.88     34.61 o 
 -17   9   5       21.87       26.60     12.62 o 
 -15   9   5     1256.87     1289.14    169.97 o 
 -13   9   5      259.70      219.93     31.95 o 
 -11   9   5        0.16        7.55      8.65 o 
  -9   9   5      715.60      804.94     57.88 o 
  -7   9   5       15.92       53.68     20.63 o 
  -5   9   5       96.65       34.47     17.06 o 
  -3   9   5      172.37      197.04     41.11 o 
  -1   9   5       70.93       49.50     22.64 o 
   1   9   5       76.88       53.31     22.24 o 
   3   9   5       44.73        9.45     12.06 o 
   5   9   5       83.17       41.69     12.48 o 
   7   9   5      698.55      728.80     51.48 o 
   9   9   5      681.97      656.07     51.71 o 
  11   9   5      423.76      362.45     40.28 o 
  13   9   5      123.13       94.24     21.31 o 
 -18  10   5       70.94       89.43     21.84 o 
 -16  10   5        0.41        9.08     11.94 o 
 -14  10   5      104.59       94.90     21.64 o 
 -12  10   5        0.58        0.21      8.88 o 
 -10  10   5      229.25      248.20     33.20 o 
  -8  10   5      241.40      349.71     43.76 o 
  -6  10   5       35.36       61.38     26.03 o 
  -4  10   5      133.53       88.95     28.52 o 
  -2  10   5      394.08      368.63     56.98 o 
   0  10   5      980.62     1036.46     97.13 o 
   2  10   5      407.83      425.44     63.44 o 
   4  10   5        4.97       -6.89     13.66 o 
   6  10   5       20.18        4.00     10.56 o 
   8  10   5      388.91      410.41     64.44 o 
  10  10   5     1305.44     1239.89    115.73 o 
  12  10   5        1.59       14.85     14.95 o 
 -17  11   5      480.59      452.49     48.72 o 
 -15  11   5      107.65      110.81     25.18 o 
 -13  11   5      227.80      195.95     31.73 o 
 -11  11   5       39.97       51.81     14.08 o 
  -9  11   5      608.49      692.63     57.40 o 
  -7  11   5      368.22      381.31     43.05 o 
  -5  11   5       71.56       87.32     31.30 o 
  -3  11   5      673.48      598.62     75.14 o 
  -1  11   5      158.38      132.46     36.74 o 
   1  11   5       26.52       33.38     21.87 o 
   3  11   5       36.47        6.86     12.40 o 
   5  11   5      235.73      174.41     43.26 o 
   7  11   5       52.97       63.62     27.34 o 
   9  11   5      523.14      631.79     85.04 o 
  11  11   5      300.65      272.73     56.88 o 
 -16  12   5        0.05        1.00      9.20 o 
 -14  12   5       14.51       26.54     34.49 o 
 -12  12   5       48.35       38.90     15.67 o 
 -10  12   5       64.55       27.70     24.76 o 
  -8  12   5       75.26       78.23     20.65 o 
  -6  12   5       55.66       59.53     31.81 o 
  -4  12   5      111.37      101.71     32.91 o 
  -2  12   5        2.38       10.62     16.37 o 
   0  12   5       33.26        3.59     12.03 o 
   2  12   5       59.19       17.45     14.54 o 
   4  12   5       55.44       11.89     14.36 o 
   6  12   5       20.68       28.00     20.89 o 
   8  12   5       44.59       28.97     14.17 o 
 -13  13   5      304.46      326.75     44.22 o 
 -11  13   5        0.43       -0.15      9.60 o 
  -9  13   5        2.80       12.22     11.34 o 
  -7  13   5      287.12      296.24     33.72 o 
  -5  13   5       50.57      111.58     21.10 o 
  -3  13   5       95.93      103.47     36.54 o 
  -1  13   5       16.11       35.97     20.81 o 
   1  13   5       29.24       42.93     23.96 o 
   3  13   5       38.02       16.12     20.22 o 
   5  13   5       56.95       96.36     24.72 o 
 -10  14   5       47.66       49.07     24.85 o 
  -8  14   5       26.08      -20.62     20.42 o 
  -6  14   5       50.38      116.61     28.80 o 
  -4  14   5       13.56       15.11     13.36 o 
  -2  14   5      238.33      302.26     44.98 o 
   0  14   5        1.86       -1.91     13.80 o 
   2  14   5        0.00       -1.63     15.33 o 
   4  14   5       83.70       68.78     33.75 o 
 -24   0   6       18.59        6.99     10.93 o 
 -22   0   6        1.99       25.94     18.34 o 
 -20   0   6      403.28      464.09     57.04 o 
 -18   0   6     2189.53     2240.78    117.57 o 
 -16   0   6     4187.21     4170.88    154.29 o 
 -14   0   6     1318.53     1346.03     83.51 o 
 -12   0   6     1544.79     1753.06     94.50 o 
 -10   0   6     1521.29     1478.75     56.06 o 
  -8   0   6     3086.60     3238.63    113.77 o 
  -6   0   6       52.97      100.03     21.58 o 
  -4   0   6      406.28      364.08     39.65 o 
  -2   0   6     2452.02     2998.10    117.55 o 
   0   0   6    18015.07    19934.13    305.47 o 
   2   0   6      418.82      328.09     29.37 o 
   4   0   6     2691.44     2510.36    147.27 o 
   6   0   6      658.20      692.37     45.39 o 
   8   0   6      259.66      300.79     31.15 o 
  10   0   6     1142.39     1187.97     63.34 o 
  12   0   6        3.48       33.34     18.87 o 
  14   0   6     1138.24     1272.17    117.85 o 
  16   0   6      801.23      878.82    103.07 o 
 -23   1   6      555.29      607.71     50.57 o 
 -21   1   6       18.94       16.64      9.19 o 
 -19   1   6      415.96      435.44     37.86 o 
 -17   1   6      904.57      908.65     51.44 o 
 -15   1   6        3.06        6.20      5.93 o 
 -13   1   6       44.68       34.24      7.76 o 
 -11   1   6        1.04        3.00      5.63 o 
  -9   1   6     1547.21     1616.73     63.29 o 
  -7   1   6      803.52      834.97     41.91 o 
  -5   1   6       58.90       72.58     12.68 o 
  -3   1   6    14561.40    15466.19    401.22 o 
  -1   1   6      186.87      216.03     25.14 o 
   1   1   6     7154.93     7470.91    226.37 o 
   3   1   6     5181.44     5511.65     86.49 o 
   5   1   6      484.22      510.10     27.44 o 
   7   1   6     3413.31     3587.97    117.51 o 
   9   1   6      771.95      684.33     33.46 o 
  11   1   6       91.35       83.56     12.37 o 
  13   1   6       13.36       36.99     15.82 o 
  15   1   6        3.17       -2.02      8.75 o 
 -24   2   6       12.03       -2.62      8.13 o 
 -22   2   6       92.79       96.76     19.88 o 
 -20   2   6      408.54      394.75     37.08 o 
 -18   2   6       19.38       16.85     18.81 o 
 -16   2   6      238.20      204.20     24.12 o 
 -14   2   6       95.30       87.13     11.72 o 
 -12   2   6       69.11       60.14      9.56 o 
 -10   2   6       13.99        4.65      3.55 o 
  -8   2   6      694.96      766.49     59.28 o 
  -6   2   6        6.24       -0.20      6.35 o 
  -4   2   6      350.13      345.01     38.28 o 
  -2   2   6       32.26       30.32      9.31 o 
   0   2   6      159.10      155.51     19.58 o 
   2   2   6     1352.39     1363.44     47.48 o 
   4   2   6        1.70       -3.00      4.05 o 
   6   2   6      711.98      829.10     35.24 o 
   8   2   6       77.23       84.38     11.91 o 
  10   2   6        0.44       -0.92      5.15 o 
  12   2   6        7.92        3.59      7.62 o 
  14   2   6        0.15        7.15     24.38 o 
  16   2   6       49.82       58.92     19.37 o 
 -23   3   6      165.71      160.71     56.85 o 
 -21   3   6      316.58      402.22     39.13 o 
 -19   3   6      110.64      125.76     20.86 o 
 -17   3   6     1190.43     1311.23     61.98 o 
 -15   3   6      284.67      359.16     23.31 o 
 -13   3   6     1902.82     1861.43     63.77 o 
 -11   3   6       63.86       52.27      9.26 o 
  -9   3   6      405.23      639.52     55.64 o 
  -7   3   6     1861.89     1946.18     96.24 o 
  -5   3   6       15.94       27.97     13.85 o 
  -3   3   6      569.57      736.31     62.01 o 
  -1   3   6     1032.73      987.62     72.54 o 
   1   3   6      400.34      369.20     36.71 o 
   3   3   6      655.45      649.27     33.78 o 
   5   3   6        8.32       16.57      6.86 o 
   7   3   6      810.59      869.45     45.04 o 
   9   3   6       74.76       95.23     16.02 o 
  11   3   6      579.74      520.03     38.49 o 
  13   3   6      647.75      749.95     62.74 o 
  15   3   6      291.14      302.67     70.47 o 
 -22   4   6      460.29      433.02     41.82 o 
 -20   4   6      173.56      135.10     22.28 o 
 -18   4   6      252.35      258.14     28.66 o 
 -16   4   6     2147.51     2152.51     89.43 o 
 -14   4   6        6.47       -1.62      4.86 o 
 -12   4   6      149.51      143.94     14.72 o 
 -10   4   6        2.93        4.13      3.79 o 
  -8   4   6       60.16       42.53     17.46 o 
  -6   4   6      854.76      802.41     64.22 o 
  -4   4   6     3309.17     2955.88    208.45 o 
  -2   4   6       47.76       23.04     10.60 o 
   0   4   6     2568.19     2525.17     78.31 o 
   2   4   6     4799.79     4885.53    114.64 o 
   4   4   6      197.23      184.88     23.88 o 
   6   4   6      790.55      897.46     54.04 o 
   8   4   6       10.02        8.26      6.02 o 
  10   4   6     2589.51     2597.56     84.93 o 
  12   4   6       83.77       92.96     17.16 o 
  14   4   6      334.94      392.43     47.40 o 
  16   4   6      393.09      455.64     53.28 o 
 -21   5   6      981.31      942.37     91.22 o 
 -19   5   6        1.63       -6.96     10.20 o 
 -17   5   6     3487.75     3551.81    103.33 o 
 -15   5   6     3537.88     3557.78     95.87 o 
 -13   5   6      315.00      316.14     21.98 o 
 -11   5   6       15.69       25.40      9.86 o 
  -9   5   6      136.63      135.36     14.12 o 
  -7   5   6     1465.30     1436.54     45.28 o 
  -5   5   6      159.00      143.80     14.89 o 
  -3   5   6     2349.56     2051.17     57.96 o 
  -1   5   6      115.50      103.22     26.13 o 
   1   5   6      180.63      214.23     23.98 o 
   3   5   6     4574.00     4725.48    116.02 o 
   5   5   6     5459.07     5215.99    133.43 o 
   7   5   6      475.39      393.16     37.26 o 
   9   5   6      361.53      372.05     42.84 o 
  11   5   6      813.80      866.86     50.95 o 
  13   5   6      916.12     1000.92     73.25 o 
  15   5   6      121.27      136.89     57.76 o 
 -22   6   6       14.86        5.49     10.87 o 
 -20   6   6      152.34      152.20     37.29 o 
 -18   6   6       62.67       69.79     24.63 o 
 -16   6   6       92.84       90.26     26.35 o 
 -14   6   6       24.73       32.67     11.87 o 
 -12   6   6       34.49       53.15     13.54 o 
 -10   6   6       76.86       72.66      9.16 o 
  -8   6   6      433.32      395.78     18.78 o 
  -6   6   6      138.51      163.94      8.78 o 
  -4   6   6      353.32      316.20     19.41 o 
  -2   6   6      623.29      607.05     31.07 o 
   0   6   6      392.18      419.43     31.74 o 
   2   6   6      189.13      191.17     23.78 o 
   4   6   6      711.65      678.11     45.67 o 
   6   6   6      649.27      611.87     45.83 o 
   8   6   6      140.82      139.47     23.48 o 
  10   6   6     1131.27     1121.90     67.96 o 
  12   6   6       86.14       48.90     16.56 o 
  14   6   6       11.01       -0.39     10.83 o 
 -21   7   6       68.08       64.78     26.76 o 
 -19   7   6       28.09       30.22     20.38 o 
 -17   7   6      482.12      610.84     73.02 o 
 -15   7   6      227.93      269.61     49.73 o 
 -13   7   6       87.91       64.51     15.64 o 
 -11   7   6       45.43       58.82     15.49 o 
  -9   7   6      415.52      443.02     53.63 o 
  -7   7   6      147.82      148.53     31.86 o 
  -5   7   6      174.79      160.92     43.85 o 
  -3   7   6       14.38        7.95     13.13 o 
  -1   7   6       19.96       28.94     15.63 o 
   1   7   6        1.49        3.51      8.54 o 
   3   7   6      163.49      209.35     28.63 o 
   5   7   6      152.33      198.42     42.13 o 
   7   7   6        0.02       -7.01      7.29 o 
   9   7   6      214.13      209.32     29.64 o 
  11   7   6       29.99       76.18     30.19 o 
  13   7   6      120.94       74.08     20.18 o 
  15   7   6       36.63       -7.45     11.05 o 
 -20   8   6      265.75      262.48     50.88 o 
 -18   8   6      630.56      703.07     55.33 o 
 -16   8   6     1025.08      989.72     95.14 o 
 -14   8   6       32.28       18.32     14.51 o 
 -12   8   6      326.23      337.06     64.95 o 
 -10   8   6       35.93       40.03     14.18 o 
  -8   8   6      398.24      477.13     59.39 o 
  -6   8   6      539.02      557.57     65.64 o 
  -4   8   6      217.87      211.31     39.89 o 
  -2   8   6      257.23      303.20     49.85 o 
   0   8   6      990.18     1080.99     95.06 o 
   2   8   6       58.43       89.41     16.78 o 
   4   8   6      874.20      781.73     50.75 o 
   6   8   6       95.41      102.77     20.06 o 
   8   8   6       21.74       16.76      8.94 o 
  10   8   6      343.39      298.03     36.79 o 
  12   8   6        3.65      -13.00      9.52 o 
  14   8   6      158.84      119.53     36.83 o 
 -19   9   6      699.87      638.74     81.22 o 
 -17   9   6      933.86      908.94     77.66 o 
 -15   9   6      134.11      142.09     37.05 o 
 -13   9   6       63.49       39.36     12.34 o 
 -11   9   6       27.06       37.40     14.61 o 
  -9   9   6       92.19      110.06     21.91 o 
  -7   9   6       30.21       44.79     20.31 o 
  -5   9   6        6.29       25.34     17.67 o 
  -3   9   6      878.02      725.74     79.46 o 
  -1   9   6      904.69     1014.29     95.11 o 
   1   9   6     1398.03     1369.97    111.62 o 
   3   9   6      852.78      735.52     83.29 o 
   5   9   6      100.05      126.26     37.59 o 
   7   9   6     1089.16     1055.85    103.62 o 
   9   9   6      248.61      236.24     50.70 o 
  11   9   6       23.03       27.82     17.71 o 
  13   9   6       10.24       -1.58     10.20 o 
 -18  10   6        9.64        6.77      7.32 o 
 -16  10   6      134.78      123.80     25.70 o 
 -14  10   6      204.96      223.13     48.13 o 
 -12  10   6       44.07       38.45     13.99 o 
 -10  10   6       79.49      105.45     23.97 o 
  -8  10   6      462.37      445.41     61.95 o 
  -6  10   6       60.56       86.53     28.25 o 
  -4  10   6       68.95       76.01     28.80 o 
  -2  10   6      698.81      564.38     73.57 o 
   0  10   6      614.40      609.98     77.67 o 
   2  10   6       12.81      -10.05     14.00 o 
   4  10   6       72.36       58.27     25.22 o 
   6  10   6       42.48       79.90     29.66 o 
   8  10   6       16.23       -2.48      9.54 o 
  10  10   6       97.75      128.43     38.40 o 
 -17  11   6      443.29      455.66     50.49 o 
 -15  11   6      224.25      210.00     69.55 o 
 -13  11   6        8.26       12.74     14.62 o 
 -11  11   6      620.16      657.02     67.75 o 
  -9  11   6      349.68      279.92     38.00 o 
  -7  11   6       31.49       -9.51     13.57 o 
  -5  11   6      232.71      222.60     48.66 o 
  -3  11   6       46.80       12.06     16.16 o 
  -1  11   6      315.54      316.25     57.18 o 
   1  11   6       13.14        8.54     16.99 o 
   3  11   6        9.35       14.63     12.16 o 
   5  11   6        4.53       -5.92     12.35 o 
   7  11   6      127.95      112.79     38.08 o 
   9  11   6       58.04       76.67     31.11 o 
 -14  12   6        1.55       -6.60     14.06 o 
 -12  12   6       20.40      100.48     47.41 o 
 -10  12   6        6.14        8.63      9.91 o 
  -8  12   6        0.82      -22.82     19.15 o 
  -6  12   6        1.09       58.69     36.92 o 
  -4  12   6      186.82      144.24     40.82 o 
  -2  12   6        9.79      -39.41     26.27 o 
   0  12   6      550.45      463.51     73.96 o 
   2  12   6      258.70      251.35     54.66 o 
   4  12   6      181.59      217.75     52.69 o 
   6  12   6      213.73      273.48     60.69 o 
 -13  13   6        2.66       15.67     19.03 o 
 -11  13   6        0.76        6.22     15.24 o 
  -9  13   6       24.45       27.84     12.23 o 
  -7  13   6      181.99      233.93     37.60 o 
  -5  13   6        7.90      864.84    123.85 o 
  -3  13   6        5.34        6.42     12.94 o 
  -1  13   6      102.97      120.54     39.61 o 
   1  13   6       88.06      239.57     55.20 o 
   3  13   6       49.74       16.88     18.17 o 
  -8  14   6       10.50       29.80     21.51 o 
  -6  14   6      232.34      265.32     58.41 o 
  -4  14   6      230.82      320.66     65.16 o 
 -23   1   7       21.59       30.23     16.72 o 
 -21   1   7       71.27       55.48     29.78 o 
 -19   1   7       21.63        3.32      7.65 o 
 -17   1   7      423.81      415.28     36.40 o 
 -15   1   7        6.65        9.53     21.71 o 
 -13   1   7      511.76      556.99     30.80 o 
 -11   1   7      728.81      730.60     35.79 o 
  -9   1   7        0.73       -8.87      5.91 o 
  -7   1   7     2004.03     2183.26     72.30 o 
  -5   1   7     3227.05     3378.26    161.11 o 
  -3   1   7      125.07      140.12     19.81 o 
  -1   1   7      995.71      991.35     72.12 o 
   1   1   7      331.53      303.47     29.00 o 
   3   1   7       79.86      102.38     15.23 o 
   5   1   7       23.75       23.90      6.43 o 
   7   1   7      936.52      898.83     40.10 o 
   9   1   7      179.81      176.06     21.72 o 
  11   1   7      587.13      620.13     42.72 o 
  13   1   7        1.39        9.84     10.26 o 
  15   1   7        3.63       -7.51     11.59 o 
 -24   2   7       60.33       91.72     21.26 o 
 -22   2   7       12.93        0.40      9.80 o 
 -20   2   7      174.78      158.22     23.27 o 
 -18   2   7      342.48      346.80     33.27 o 
 -16   2   7     1573.60     1575.52     68.63 o 
 -14   2   7       32.40       45.59      9.38 o 
 -12   2   7       21.41       34.96      9.14 o 
 -10   2   7      693.02      730.43     52.27 o 
  -8   2   7       93.28      110.54     24.34 o 
  -6   2   7     2588.47     2456.37    211.38 o 
  -4   2   7        7.34        1.99      5.14 o 
  -2   2   7      933.53      995.23    123.86 o 
   0   2   7      657.16      760.15     45.84 o 
   2   2   7        5.96       11.20      6.15 o 
   4   2   7     1119.96     1224.98     50.45 o 
   6   2   7     1808.00     1773.80     55.88 o 
   8   2   7      315.73      332.28     25.12 o 
  10   2   7        0.45        3.20      5.74 o 
  12   2   7      105.73      123.70     27.03 o 
  14   2   7      274.85      330.72     45.33 o 
 -23   3   7       14.49       16.52     10.70 o 
 -21   3   7       15.46       23.82     10.64 o 
 -19   3   7      290.31      259.43     29.80 o 
 -17   3   7     1623.10     1719.50     71.93 o 
 -15   3   7     1136.09     1190.29     45.50 o 
 -13   3   7       44.08       41.01      9.24 o 
 -11   3   7      237.46      265.21     21.35 o 
  -9   3   7     2068.14     1991.07     68.82 o 
  -7   3   7      979.48      857.43     71.36 o 
  -5   3   7      110.42       81.54     26.29 o 
  -3   3   7      122.56       79.61     26.25 o 
  -1   3   7     1107.54     1172.69     57.37 o 
   1   3   7       93.90      108.24     14.65 o 
   3   3   7      478.84      424.58     44.72 o 
   5   3   7        0.17       -1.75      4.15 o 
   7   3   7      738.94      735.08     44.64 o 
   9   3   7      216.99      222.20     25.50 o 
  11   3   7      607.03      666.00     46.01 o 
  13   3   7        1.97      -15.03     11.52 o 
  15   3   7      311.03      406.26     92.11 o 
 -22   4   7      361.96      282.42     51.40 o 
 -20   4   7      539.45      491.51     42.21 o 
 -18   4   7      171.42      157.78     24.14 o 
 -16   4   7      198.66      194.77     24.02 o 
 -14   4   7     1208.05     1178.87     45.02 o 
 -12   4   7        0.71       -5.10      5.73 o 
 -10   4   7      112.18      113.85     17.36 o 
  -8   4   7        5.16       11.35      8.85 o 
  -6   4   7      317.56      267.66     40.49 o 
  -4   4   7       57.92       63.79     20.42 o 
  -2   4   7      985.74      984.56     78.75 o 
   0   4   7     2730.25     2768.02    135.64 o 
   2   4   7      740.50      746.67     48.42 o 
   4   4   7      350.64      352.01     35.47 o 
   6   4   7     3544.86     3501.89    113.86 o 
   8   4   7     1232.04     1312.38     95.41 o 
  10   4   7      107.52      106.42     18.75 o 
  12   4   7      497.85      494.13     52.66 o 
  14   4   7      207.72      205.42     35.81 o 
 -21   5   7        7.96        0.32     13.12 o 
 -19   5   7        0.03        3.81      9.33 o 
 -17   5   7      583.40      606.07     70.74 o 
 -15   5   7      143.25      132.26     15.34 o 
 -13   5   7      238.14      253.67     20.83 o 
 -11   5   7       10.05       19.26      7.46 o 
  -9   5   7     1589.99     1680.91     56.18 o 
  -7   5   7      544.41      487.24     56.21 o 
  -5   5   7      140.91      127.32     28.45 o 
  -3   5   7      734.17      735.64     69.48 o 
  -1   5   7      228.10      168.15     35.15 o 
   1   5   7       17.01       25.49      9.86 o 
   3   5   7      612.49      632.63     45.95 o 
   5   5   7      153.99      118.09     21.33 o 
   7   5   7      968.33      979.82     66.78 o 
   9   5   7      794.64      784.21     57.86 o 
  11   5   7        8.46       14.39     11.30 o 
  13   5   7       56.48       69.45     21.04 o 
  15   5   7      301.89      317.66     61.14 o 
 -20   6   7      139.73      121.50     35.52 o 
 -18   6   7       19.03       26.74     17.62 o 
 -16   6   7     1046.78     1065.51     97.57 o 
 -14   6   7      115.61       95.37     18.64 o 
 -12   6   7       13.36        9.82      6.82 o 
 -10   6   7      320.47      422.47     52.60 o 
  -8   6   7      228.32      222.26     31.24 o 
  -6   6   7      491.39      421.55     54.18 o 
  -4   6   7      683.34      658.79     68.41 o 
  -2   6   7     3688.16     3714.39    163.47 o 
   0   6   7     3226.73     3011.19    150.96 o 
   2   6   7      848.32      843.37     52.50 o 
   4   6   7      445.40      446.37     40.21 o 
   6   6   7     3803.06     3589.50    117.70 o 
   8   6   7     1043.53     1019.41     70.84 o 
  10   6   7        0.23        0.47     12.27 o 
  12   6   7       21.37       22.68     10.89 o 
  14   6   7      299.96      275.44     55.55 o 
 -21   7   7      106.21      124.61     36.99 o 
 -19   7   7        7.41       11.02     11.07 o 
 -17   7   7      579.13      606.18     75.92 o 
 -15   7   7      575.98      552.38     72.27 o 
 -13   7   7       14.16        5.44      6.76 o 
 -11   7   7      188.43      173.07     36.14 o 
  -9   7   7      290.76      285.30     44.62 o 
  -7   7   7      138.10      175.83     37.17 o 
  -5   7   7       96.57       75.14     24.95 o 
  -3   7   7      160.88      192.24     39.31 o 
  -1   7   7      236.98      211.35     40.32 o 
   1   7   7       16.56       26.05     10.06 o 
   3   7   7     1017.19      966.81     57.46 o 
   5   7   7       28.36       22.04      9.41 o 
   7   7   7      806.15      812.44     57.84 o 
   9   7   7       49.92       27.21     12.92 o 
  11   7   7       91.63       89.78     21.36 o 
  13   7   7        9.84       19.87     14.58 o 
 -20   8   7       41.57       45.94     23.48 o 
 -18   8   7       15.23        4.22     11.81 o 
 -16   8   7        3.54      -29.63     19.75 o 
 -14   8   7       46.71       58.01     27.35 o 
 -12   8   7      167.44      185.18     29.77 o 
 -10   8   7       57.46       78.32     24.75 o 
  -8   8   7       61.62       68.77     24.00 o 
  -6   8   7      598.01      651.60     72.42 o 
  -4   8   7      102.45      130.12     33.33 o 
  -2   8   7       62.79       32.14     20.55 o 
   0   8   7       90.00       89.80     28.23 o 
   2   8   7       66.61       32.12     19.07 o 
   4   8   7      133.58      134.08     35.39 o 
   6   8   7      186.94      182.23     27.38 o 
   8   8   7       82.03       78.58     20.44 o 
  10   8   7        7.55       29.31     11.69 o 
  12   8   7       19.22        3.84      7.07 o 
 -19   9   7       17.92       42.52     21.81 o 
 -17   9   7      118.82      224.15     49.17 o 
 -15   9   7      135.69      139.71     40.08 o 
 -13   9   7      257.56      307.04     39.27 o 
 -11   9   7      154.46      199.94     30.81 o 
  -9   9   7       23.96       40.01     21.86 o 
  -7   9   7       64.51       53.64     21.26 o 
  -5   9   7        5.35        4.23     10.89 o 
  -3   9   7       55.34       24.48     16.56 o 
  -1   9   7      411.58      298.29     55.21 o 
   1   9   7      225.35      225.92     47.00 o 
   3   9   7        0.66        0.35     12.15 o 
   5   9   7        0.09       10.35     14.25 o 
   7   9   7      459.63      566.54     77.73 o 
   9   9   7        5.44      -10.67     14.41 o 
  11   9   7       74.12      145.19     41.20 o 
 -18  10   7       62.74       73.91     20.61 o 
 -16  10   7       36.26       43.65     25.16 o 
 -14  10   7       61.70      117.49     37.94 o 
 -12  10   7        1.67        2.77      9.33 o 
 -10  10   7       79.62      119.21     39.70 o 
  -8  10   7       33.72       29.17     19.37 o 
  -6  10   7      357.95      291.13     52.95 o 
  -4  10   7      417.62      297.98     57.03 o 
  -2  10   7       61.52       60.57     26.25 o 
   0  10   7      153.54      206.94     46.11 o 
   2  10   7      185.01      211.97     48.33 o 
   4  10   7      456.05      525.01     75.96 o 
   6  10   7      516.59      533.38     77.47 o 
   8  10   7      182.80      178.41     46.59 o 
  10  10   7        7.22       35.86     21.99 o 
 -17  11   7      485.41      437.67     70.69 o 
 -15  11   7       16.04      -22.95     18.46 o 
 -13  11   7       94.59       58.76     27.26 o 
 -11  11   7       58.13       91.11     22.92 o 
  -9  11   7       45.00       45.96     17.16 o 
  -7  11   7      504.33      466.99     70.16 o 
  -5  11   7       46.66       59.88     26.19 o 
  -3  11   7      116.76       97.84     34.37 o 
  -1  11   7      305.52      320.02     59.06 o 
   1  11   7       55.88       64.71     29.72 o 
   3  11   7        9.80       15.38     14.48 o 
   5  11   7       32.14       23.30     18.51 o 
   7  11   7      333.17      342.18     65.56 o 
 -14  12   7        2.96       11.63     18.43 o 
 -12  12   7       44.30       46.63     18.20 o 
 -10  12   7        7.34       -8.29     11.66 o 
  -8  12   7        4.40        0.83     32.46 o 
  -6  12   7       18.86       35.18     21.19 o 
  -4  12   7        3.42        9.20     14.11 o 
  -2  12   7       55.50       42.48     24.55 o 
   0  12   7       88.99       56.33     30.98 o 
   2  12   7       11.15       17.70     18.76 o 
   4  12   7        2.09       12.03     17.83 o 
 -11  13   7       34.45       60.93     22.89 o 
  -9  13   7       28.76        8.38     22.55 o 
  -7  13   7       19.15       18.96     22.05 o 
  -5  13   7        7.28       -1.74     13.34 o 
  -3  13   7        0.17      -24.94     20.04 o 
  -1  13   7        6.52      -11.93     14.97 o 
 -24   0   8       42.07      127.42     33.20 o 
 -22   0   8        0.44      -16.69     13.98 o 
 -20   0   8     2669.15     2776.52    141.51 o 
 -18   0   8       91.88       81.93     24.32 o 
 -16   0   8       15.73      129.38     29.91 o 
 -14   0   8     1907.62     1926.82    110.31 o 
 -12   0   8     2708.33     2531.43     88.19 o 
 -10   0   8      243.94      226.06     35.50 o 
  -8   0   8      535.04      769.00     64.83 o 
  -6   0   8       28.61       37.51     15.16 o 
  -4   0   8      112.48      136.85     28.27 o 
  -2   0   8       44.83       30.68     14.14 o 
   0   0   8       16.91       84.78     24.04 o 
   2   0   8      240.68      242.79     39.61 o 
   4   0   8      162.61      183.54     34.49 o 
   6   0   8     5022.01     4880.18    137.51 o 
   8   0   8      140.15      165.70     26.94 o 
  10   0   8       25.92        3.31     20.16 o 
  12   0   8       57.27       38.11     22.31 o 
  14   0   8      544.35      500.68     82.77 o 
 -23   1   8      398.07      377.79     39.96 o 
 -21   1   8       32.26       44.07     14.76 o 
 -19   1   8      219.87      199.17     26.85 o 
 -17   1   8        2.07        6.81      9.30 o 
 -15   1   8     1208.65     1245.53     49.48 o 
 -13   1   8        5.72        4.75      9.09 o 
 -11   1   8      817.93      768.32     45.54 o 
  -9   1   8     2621.71     2591.53     83.98 o 
  -7   1   8      279.55      273.06     27.73 o 
  -5   1   8     2258.59     2338.69     94.85 o 
  -3   1   8     1046.44     1142.67     58.43 o 
  -1   1   8      645.35      635.50     44.47 o 
   1   1   8      167.94      131.99     21.09 o 
   3   1   8      183.00      178.42     47.61 o 
   5   1   8      146.83      141.01     22.50 o 
   7   1   8      127.24      122.33     15.79 o 
   9   1   8      202.12      228.11     22.19 o 
  11   1   8      667.46      767.22     67.15 o 
  13   1   8        6.26       -3.84     14.45 o 
 -24   2   8      139.91      110.17     22.75 o 
 -22   2   8       22.96       21.83     17.35 o 
 -20   2   8       44.67       40.23     13.27 o 
 -18   2   8      257.89      233.13     28.31 o 
 -16   2   8       10.96        6.81      7.65 o 
 -14   2   8      140.44      113.72     14.88 o 
 -12   2   8       61.09       74.42     12.51 o 
 -10   2   8     1136.14     1175.90     82.14 o 
  -8   2   8       29.85       30.58     14.04 o 
  -6   2   8      484.50      514.04     38.66 o 
  -4   2   8      902.75      891.07     51.50 o 
  -2   2   8      198.50      234.89     30.25 o 
   0   2   8      155.77      164.00     22.87 o 
   2   2   8       45.31       32.91     12.12 o 
   4   2   8        1.38        1.82      4.98 o 
   6   2   8      195.95      232.30     24.11 o 
   8   2   8       12.44        9.59      6.02 o 
  10   2   8      185.42      201.42     25.69 o 
  12   2   8       16.20        4.75      8.25 o 
  14   2   8       72.94       94.97     38.74 o 
 -23   3   8       21.55       24.79     17.59 o 
 -21   3   8       24.81       33.18     12.56 o 
 -19   3   8        4.23       -6.80     17.78 o 
 -17   3   8        3.49        9.33     13.05 o 
 -15   3   8       36.57       38.51     13.42 o 
 -13   3   8       48.36       34.40      8.79 o 
 -11   3   8      589.14      582.30     39.22 o 
  -9   3   8      433.00      412.61     51.30 o 
  -7   3   8       82.67      119.76     29.73 o 
  -5   3   8      557.35      559.14     60.80 o 
  -3   3   8      234.90      250.45     42.39 o 
  -1   3   8       21.51       16.93      8.83 o 
   1   3   8      142.19      149.32     27.12 o 
   3   3   8     1305.69     1352.42     55.98 o 
   5   3   8      697.91      615.51     55.55 o 
   7   3   8     1082.47     1219.31     97.83 o 
   9   3   8      142.53      156.54     23.38 o 
  11   3   8        1.63       -1.99      7.04 o 
  13   3   8        0.22        8.55     13.86 o 
 -22   4   8      236.73      266.05     51.57 o 
 -20   4   8      210.98      282.83     50.86 o 
 -18   4   8      566.41      542.33     42.28 o 
 -16   4   8       15.77       22.82     14.14 o 
 -14   4   8      251.80      258.80     22.59 o 
 -12   4   8     2043.24     2161.91     64.70 o 
 -10   4   8       32.32       26.91      9.09 o 
  -8   4   8       27.43        8.50     10.38 o 
  -6   4   8       74.55       51.31     20.30 o 
  -4   4   8     1681.27     1703.29    108.67 o 
  -2   4   8     3405.21     3141.17    150.34 o 
   0   4   8      147.11       96.00     28.36 o 
   2   4   8      901.77      853.19     87.09 o 
   4   4   8     2888.52     2790.48    104.70 o 
   6   4   8      823.03      761.85     57.51 o 
   8   4   8      484.28      550.66     82.11 o 
  10   4   8       94.51       74.26     18.75 o 
  12   4   8        0.05        2.33     16.12 o 
 -21   5   8      123.37      153.09     40.09 o 
 -19   5   8      334.96      309.43     54.41 o 
 -17   5   8       68.94       48.23     21.32 o 
 -15   5   8      263.14      266.40     31.69 o 
 -13   5   8      390.27      451.57     42.05 o 
 -11   5   8      245.62      245.88     23.80 o 
  -9   5   8       70.56       62.24     12.31 o 
  -7   5   8     8934.02     8697.01    253.67 o 
  -5   5   8      131.75      124.16     30.74 o 
  -3   5   8     1229.24     1066.81     89.15 o 
  -1   5   8     5460.52     5204.88    201.83 o 
   1   5   8     3760.13     3530.16    170.06 o 
   3   5   8      375.71      395.19     39.10 o 
   5   5   8        2.73      -11.49     10.28 o 
   7   5   8       21.80       29.32     12.03 o 
   9   5   8        1.56      -15.85     10.57 o 
  11   5   8        7.03        8.04     21.05 o 
  13   5   8        1.96       45.52     23.83 o 
 -20   6   8        0.33      -19.70     16.08 o 
 -18   6   8       17.83       24.91     16.67 o 
 -16   6   8      233.17      320.04     56.67 o 
 -14   6   8       50.78       55.74     16.03 o 
 -12   6   8       25.28       19.03     16.10 o 
 -10   6   8      169.36      201.44     38.38 o 
  -8   6   8      527.11      728.84     75.60 o 
  -6   6   8       83.36       64.27     24.53 o 
  -4   6   8       69.83       41.52     19.63 o 
  -2   6   8     1218.48     1158.26     96.37 o 
   0   6   8      454.56      473.25     62.69 o 
   2   6   8       42.33       45.43     13.94 o 
   4   6   8      373.19      363.02     38.80 o 
   6   6   8      345.61      301.37     77.80 o 
   8   6   8        9.52        2.33      6.81 o 
  10   6   8       14.97       17.54     10.43 o 
  12   6   8        4.54       30.15     20.19 o 
 -19   7   8      364.51      462.77     70.01 o 
 -17   7   8       21.96        5.39     10.69 o 
 -15   7   8        5.09       -7.56     18.62 o 
 -13   7   8      129.71      130.91     36.50 o 
 -11   7   8       14.27       13.96     14.99 o 
  -9   7   8      260.21      283.62     47.52 o 
  -7   7   8       85.96       85.37     26.96 o 
  -5   7   8       58.21       62.83     23.65 o 
  -3   7   8      543.25      600.33     71.21 o 
  -1   7   8       37.62       22.28     15.85 o 
   1   7   8      919.94      886.54     89.98 o 
   3   7   8      855.66      884.74     58.92 o 
   5   7   8       47.23       35.72     13.14 o 
   7   7   8      117.67      130.08     24.92 o 
   9   7   8      140.73      117.40     24.25 o 
  11   7   8       60.80       26.57     12.93 o 
 -18   8   8       23.19       30.55     23.05 o 
 -16   8   8       31.71       69.33     29.29 o 
 -14   8   8       31.30       13.82     10.04 o 
 -12   8   8      160.12      150.54     27.38 o 
 -10   8   8        1.14       16.92     13.27 o 
  -8   8   8       13.49       19.09     15.07 o 
  -6   8   8       15.56        0.60     13.06 o 
  -4   8   8      280.22      324.18     54.27 o 
  -2   8   8        1.19       -5.19     13.82 o 
   0   8   8       11.62       13.76     13.01 o 
   2   8   8       85.17       95.07     31.94 o 
   4   8   8       20.72       13.59     15.81 o 
   6   8   8      856.99      936.02     99.93 o 
   8   8   8        1.90       -9.71     13.93 o 
  10   8   8        4.37       42.31     22.98 o 
 -17   9   8        0.00       -6.98     11.59 o 
 -15   9   8      141.45       97.38     35.45 o 
 -13   9   8       67.42      113.58     24.52 o 
 -11   9   8      358.60      359.52     43.61 o 
  -9   9   8      425.97      362.04     58.20 o 
  -7   9   8      130.16       92.50     29.82 o 
  -5   9   8      518.31      467.08     66.21 o 
  -3   9   8     1075.82      993.84     98.46 o 
  -1   9   8       16.70       38.63     22.91 o 
   1   9   8       82.62      125.16     37.34 o 
   3   9   8        0.26       14.74     14.43 o 
   5   9   8      252.23      249.52     52.30 o 
   7   9   8      216.82      232.51     51.41 o 
   9   9   8      138.32      156.32     44.60 o 
 -16  10   8      137.03      116.99     39.96 o 
 -14  10   8       23.46       22.68     17.89 o 
 -12  10   8       65.15       65.88     20.40 o 
 -10  10   8       47.45       49.06     24.93 o 
  -8  10   8        1.03       21.08     17.69 o 
  -6  10   8        1.74       -2.81     18.05 o 
  -4  10   8      124.19      114.34     36.74 o 
  -2  10   8        0.13      -16.17     15.87 o 
   0  10   8        5.46      -32.19     21.46 o 
   2  10   8       75.44       92.31     34.14 o 
   4  10   8        0.06      -18.53     17.13 o 
   6  10   8      510.97      550.20     80.84 o 
   8  10   8      207.01      169.24     45.23 o 
 -15  11   8      147.63      152.74     47.75 o 
 -13  11   8      350.70      411.25     76.02 o 
 -11  11   8       19.28        1.54     26.29 o 
  -9  11   8       70.21       30.66     14.36 o 
  -7  11   8      241.56      276.31     54.77 o 
  -5  11   8        3.40       15.81     17.36 o 
  -3  11   8       22.25        3.26     12.14 o 
  -1  11   8      124.85      199.06     48.55 o 
   1  11   8       34.64       66.29     28.95 o 
   3  11   8       24.42       43.03     24.18 o 
   5  11   8        2.64       34.12     24.45 o 
 -12  12   8      527.02      590.27    141.97 o 
 -10  12   8       78.64       67.78     21.16 o 
  -8  12   8       22.98       61.52     28.97 o 
  -6  12   8       72.59       83.75     33.40 o 
  -4  12   8      548.14      533.21     80.95 o 
  -2  12   8        0.01      -13.54     16.37 o 
   0  12   8       23.95       40.11     26.32 o 
  -9  13   8        3.12       13.11     30.33 o 
  -7  13   8      243.73      223.86     52.64 o 
  -5  13   8      134.30      135.33     42.69 o 
 -23   1   9        3.51        5.57     10.60 o 
 -21   1   9        5.26       -3.45      9.47 o 
 -19   1   9      448.80      416.28     39.79 o 
 -17   1   9      248.99      222.07     28.53 o 
 -15   1   9      440.92      392.28     31.63 o 
 -13   1   9       86.55       89.95     14.27 o 
 -11   1   9      141.42      149.91     21.96 o 
  -9   1   9      121.83      101.10     28.55 o 
  -7   1   9        0.01        2.49      6.15 o 
  -5   1   9      695.55      636.19     45.94 o 
  -3   1   9      889.43     1027.56     58.95 o 
  -1   1   9       60.97       58.95     16.77 o 
   1   1   9      177.92      133.13     22.21 o 
   3   1   9       19.85        9.74      6.45 o 
   5   1   9        6.73       -2.86      7.57 o 
   7   1   9       54.43       51.66     12.72 o 
   9   1   9      562.04      520.90     35.03 o 
  11   1   9       60.77       42.40     17.24 o 
 -22   2   9        1.40        3.08      8.80 o 
 -20   2   9      557.32      604.31     48.37 o 
 -18   2   9       58.23       64.51     19.21 o 
 -16   2   9      192.95      200.87     21.36 o 
 -14   2   9      136.29      120.59     16.53 o 
 -12   2   9      253.75      260.51     28.60 o 
 -10   2   9        6.69      -20.46     13.64 o 
  -8   2   9      805.69      753.00     49.87 o 
  -6   2   9     1305.40     1254.11     64.46 o 
  -4   2   9     4737.12     4665.53    126.46 o 
  -2   2   9      556.12      634.86     51.08 o 
   0   2   9        5.15       11.68      8.36 o 
   2   2   9      492.02      433.06     40.07 o 
   4   2   9       28.63       44.99     13.72 o 
   6   2   9      974.20      978.20     52.15 o 
   8   2   9       19.39       29.42      9.63 o 
  10   2   9        5.73      -10.44      9.05 o 
  12   2   9        1.06       -1.64     19.95 o 
 -23   3   9       17.60       26.77     17.67 o 
 -21   3   9      185.60      189.79     42.92 o 
 -19   3   9      132.44      142.36     22.92 o 
 -17   3   9      314.63      355.83     35.41 o 
 -15   3   9      512.82      588.03     36.09 o 
 -13   3   9        0.08        4.88      9.06 o 
 -11   3   9        3.83       15.26      8.02 o 
  -9   3   9       98.88       85.72     25.68 o 
  -7   3   9      760.46      802.31     75.52 o 
  -5   3   9     1958.67     1938.50    119.61 o 
  -3   3   9      989.81      978.86     58.94 o 
  -1   3   9     2272.81     2245.58     89.76 o 
   1   3   9       89.62      126.22     27.72 o 
   3   3   9      894.17      787.69     54.95 o 
   5   3   9       51.40       63.06     13.83 o 
   7   3   9        8.61       23.98      9.54 o 
   9   3   9       83.69       94.22     21.64 o 
  11   3   9       22.88        7.29     13.26 o 
 -22   4   9       24.57       14.84     14.06 o 
 -20   4   9       48.03       70.66     29.48 o 
 -18   4   9       25.78       56.37     26.23 o 
 -16   4   9        4.05        5.90     16.67 o 
 -14   4   9      236.61      233.79     22.86 o 
 -12   4   9     1149.39     1245.96     59.57 o 
 -10   4   9       74.39      100.38     28.42 o 
  -8   4   9       21.99       27.59     18.78 o 
  -6   4   9     3088.04     3194.59    156.83 o 
  -4   4   9     2749.71     2893.36    151.16 o 
  -2   4   9       77.63      104.97     30.15 o 
   0   4   9     1269.97     1355.24    106.80 o 
   2   4   9     1548.01     1644.46    119.84 o 
   4   4   9        8.71        4.04      6.79 o 
   6   4   9       94.95       73.48     22.62 o 
   8   4   9        8.51       13.62      9.19 o 
  10   4   9        0.25       19.51     10.10 o 
  12   4   9       16.27       15.81     15.33 o 
 -21   5   9        4.62       27.96     23.08 o 
 -19   5   9       25.91       31.26     21.29 o 
 -17   5   9       26.95       20.03     15.31 o 
 -15   5   9       21.11       11.81     24.56 o 
 -13   5   9       20.52        9.65      9.73 o 
 -11   5   9      394.37      420.04     58.08 o 
  -9   5   9        0.41       -1.16      9.01 o 
  -7   5   9       99.19       85.31     27.51 o 
  -5   5   9     4064.19     4074.69    183.37 o 
  -3   5   9     1362.18     1373.58    106.32 o 
  -1   5   9       17.93      -20.66     14.42 o 
   1   5   9      533.23      655.40     76.62 o 
   3   5   9      707.12      586.14     49.65 o 
   5   5   9      183.60      164.14     36.17 o 
   7   5   9       12.22        1.82      6.97 o 
   9   5   9        7.14       -6.27     23.09 o 
  11   5   9        0.16      -11.13     15.31 o 
 -20   6   9       82.62       93.33     34.28 o 
 -18   6   9       64.86       70.22     27.57 o 
 -16   6   9      181.07      240.28     52.37 o 
 -14   6   9      138.16      115.03     24.34 o 
 -12   6   9     2673.07     2777.05    149.54 o 
 -10   6   9      536.00      586.23     69.60 o 
  -8   6   9        4.50       14.74     15.65 o 
  -6   6   9     4104.97     4299.22    191.37 o 
  -4   6   9     7344.92     7468.91    255.82 o 
  -2   6   9        7.11       31.24     19.01 o 
   0   6   9        1.13       -9.09     13.12 o 
   2   6   9     1474.11     1453.47    117.77 o 
   4   6   9       49.30       45.51     14.38 o 
   6   6   9       94.60       89.93     22.35 o 
   8   6   9        1.25        0.21      9.31 o 
  10   6   9        1.44        1.62      9.10 o 
 -19   7   9        0.49        0.50      8.86 o 
 -17   7   9        1.50       19.23     17.06 o 
 -15   7   9      225.88      223.70     33.66 o 
 -13   7   9      256.99      259.64     43.68 o 
 -11   7   9       70.63       65.86     25.21 o 
  -9   7   9       95.49       67.11     24.30 o 
  -7   7   9     1291.73     1378.15    110.86 o 
  -5   7   9      693.33      585.09     73.08 o 
  -3   7   9     1777.07     1680.34    125.02 o 
  -1   7   9      560.68      499.58     70.97 o 
   1   7   9       26.42       18.56     10.15 o 
   3   7   9      333.58      512.69     74.54 o 
   5   7   9      231.39      247.23     50.99 o 
   7   7   9        4.84       21.00     17.03 o 
   9   7   9        4.07       13.01     15.14 o 
 -18   8   9       65.49       85.45     33.85 o 
 -16   8   9       87.65      139.91     42.41 o 
 -14   8   9        6.99       -3.44      9.72 o 
 -12   8   9       62.37       47.72     17.16 o 
 -10   8   9      129.52      159.54     39.25 o 
  -8   8   9      177.66      140.16     37.59 o 
  -6   8   9        3.98        3.57     14.03 o 
  -4   8   9       21.80       10.63     15.08 o 
  -2   8   9       12.54        3.32     12.37 o 
   0   8   9      170.50      186.65     45.99 o 
   2   8   9       13.87       22.16     15.03 o 
   4   8   9       73.97       43.89     18.38 o 
   6   8   9        7.21       10.64     13.86 o 
   8   8   9       34.82       49.28     25.45 o 
 -17   9   9       64.63       21.18     18.24 o 
 -15   9   9      298.92      424.26     75.68 o 
 -13   9   9      171.53      168.47     30.42 o 
 -11   9   9      358.41      353.57     58.33 o 
  -9   9   9      394.16      449.32     67.09 o 
  -7   9   9      347.11      380.93     62.66 o 
  -5   9   9      655.71      719.34     86.64 o 
  -3   9   9      281.23      224.82     49.75 o 
  -1   9   9       72.25       97.99     34.51 o 
   1   9   9      125.66      120.67     37.52 o 
   3   9   9       95.06      101.81     35.06 o 
   5   9   9        3.83       20.48     17.80 o 
   7   9   9      515.16      536.80     82.12 o 
 -14  10   9        2.35       17.20     22.45 o 
 -12  10   9       22.47       40.22     35.58 o 
 -10  10   9       30.98       28.45     19.32 o 
  -8  10   9      178.47      234.00     50.65 o 
  -6  10   9       78.40       48.49     23.87 o 
  -4  10   9      832.75      855.08     98.22 o 
  -2  10   9      695.41      786.47     94.97 o 
   0  10   9        1.40       14.18     14.81 o 
   2  10   9        8.48      -18.50     16.77 o 
   4  10   9       95.83       96.68     34.93 o 
 -13  11   9        5.20       -8.77     12.08 o 
 -11  11   9       59.68       36.28     19.38 o 
  -9  11   9       26.10       -2.27     10.83 o 
  -7  11   9       10.60        1.91     11.43 o 
  -5  11   9      335.24      397.91     68.23 o 
  -3  11   9      160.64       89.51     33.91 o 
  -1  11   9      184.69      173.37     48.23 o 
   1  11   9      104.27      127.97     40.53 o 
 -10  12   9      143.61      193.86     69.60 o 
  -8  12   9       70.47      116.60     38.00 o 
  -6  12   9       11.16       -5.14     15.25 o 
  -4  12   9       70.32       63.96     29.59 o 
 -22   0  10       61.81       69.76     25.94 o 
 -20   0  10      819.54      817.38     82.39 o 
 -18   0  10      771.49      735.10     76.82 o 
 -16   0  10       89.31      106.70     29.17 o 
 -14   0  10      295.80      249.15     30.78 o 
 -12   0  10     2853.67     3025.86    144.94 o 
 -10   0  10      139.80      142.61     31.71 o 
  -8   0  10     2561.89     2775.27    140.84 o 
  -6   0  10      106.50      837.58     80.18 o 
  -4   0  10     2129.22     2013.03    123.20 o 
  -2   0  10     1489.98     1656.92    113.88 o 
   0   0  10     1903.65     1748.34    117.72 o 
   2   0  10     2284.47     2228.77    134.79 o 
   4   0  10      446.78      401.96     57.85 o 
   6   0  10      927.37      907.54     87.93 o 
   8   0  10      435.04      364.18     55.55 o 
  10   0  10       19.83       22.80     14.68 o 
 -23   1  10       51.82       51.96     26.37 o 
 -21   1  10        0.16        9.24      8.64 o 
 -19   1  10      189.66      169.94     26.16 o 
 -17   1  10        2.32        0.50      7.33 o 
 -15   1  10     1368.05     1505.24     61.48 o 
 -13   1  10       36.68       37.47     12.97 o 
 -11   1  10      573.04      569.69     71.39 o 
  -9   1  10      187.65      187.33     26.43 o 
  -7   1  10        9.59       -4.96      6.43 o 
  -5   1  10       15.76        0.55     27.95 o 
  -3   1  10      202.38      185.78     27.00 o 
  -1   1  10      707.04      546.63     46.24 o 
   1   1  10       40.97       45.27     14.11 o 
   3   1  10      460.80      375.74     39.69 o 
   5   1  10      146.60       96.82     38.15 o 
   7   1  10      206.09      176.57     28.06 o 
   9   1  10        0.18      -19.92     13.28 o 
 -22   2  10        4.32       -1.30      5.46 o 
 -20   2  10       41.68       29.96     12.58 o 
 -18   2  10      174.97      173.25     27.15 o 
 -16   2  10      267.85      283.44     27.00 o 
 -14   2  10        0.30       -2.42      5.32 o 
 -12   2  10       83.71       84.89     26.51 o 
 -10   2  10      207.99      210.73     40.02 o 
  -8   2  10      211.57      211.36     28.28 o 
  -6   2  10      227.93      251.19     31.04 o 
  -4   2  10       11.15      -10.22     26.24 o 
  -2   2  10       12.49        8.31     34.88 o 
   0   2  10      278.94      281.02     33.59 o 
   2   2  10       23.23        5.25     15.68 o 
   4   2  10      394.75      386.31     51.41 o 
   6   2  10        7.00       14.22     10.45 o 
   8   2  10      106.95      103.34     17.87 o 
  10   2  10       66.16       81.58     32.89 o 
 -21   3  10       93.59      111.72     36.40 o 
 -19   3  10       77.96       97.94     31.75 o 
 -17   3  10        1.96       -2.90      4.41 o 
 -15   3  10      282.73      289.51     26.89 o 
 -13   3  10      679.21      675.38     47.87 o 
 -11   3  10        1.67        6.07     12.14 o 
  -9   3  10     1345.14     1461.87    106.61 o 
  -7   3  10      941.12     1141.40     96.70 o 
  -5   3  10     2442.17     2375.79    140.45 o 
  -3   3  10     2533.64     2513.69     99.41 o 
  -1   3  10       38.42       31.82     12.02 o 
   1   3  10      588.88      533.28     47.39 o 
   3   3  10      548.65      536.79     48.63 o 
   5   3  10      117.56      162.48     40.08 o 
   7   3  10        8.76        1.53      8.08 o 
   9   3  10       21.27       29.50     12.85 o 
 -20   4  10        5.25       26.38     19.24 o 
 -18   4  10      101.03      148.57     42.48 o 
 -16   4  10        3.02       -6.14     12.79 o 
 -14   4  10      317.07      338.94     39.67 o 
 -12   4  10       93.01       77.96     17.21 o 
 -10   4  10     1637.47     1880.49    122.69 o 
  -8   4  10       29.62       31.38     18.16 o 
  -6   4  10       43.10       72.43     28.43 o 
  -4   4  10        7.65       19.75     15.70 o 
  -2   4  10      228.62      175.47     40.56 o 
   0   4  10      115.99      137.24     38.12 o 
   2   4  10     1143.33     1040.81    100.90 o 
   4   4  10        0.54      -22.36     17.72 o 
   6   4  10       55.51       37.03     15.94 o 
   8   4  10      162.40      216.16     35.05 o 
  10   4  10        2.84       -6.49     13.20 o 
 -21   5  10       10.74       40.24     20.41 o 
 -19   5  10     1037.59     1247.58    118.12 o 
 -17   5  10     1400.48     1556.44    133.06 o 
 -15   5  10      368.57      373.33     42.42 o 
 -13   5  10     4678.83     4604.13    196.52 o 
 -11   5  10     4497.99     4516.13    196.31 o 
  -9   5  10        0.48       -1.99      8.92 o 
  -7   5  10     3659.86     3862.95    187.55 o 
  -5   5  10        0.32       -5.41     18.56 o 
  -3   5  10       46.63       42.71     21.38 o 
  -1   5  10      143.09      179.69     42.12 o 
   1   5  10      397.68      504.57     71.35 o 
   3   5  10      523.20      514.12     73.64 o 
   5   5  10      222.73      235.33     35.95 o 
   7   5  10       84.92      114.47     25.50 o 
   9   5  10      281.70      307.80     67.38 o 
 -20   6  10      276.16      232.12     53.43 o 
 -18   6  10      129.65      167.48     45.59 o 
 -16   6  10        9.62       32.23     21.72 o 
 -14   6  10      733.60      755.20     62.55 o 
 -12   6  10      205.14      166.72     38.48 o 
 -10   6  10       58.00       49.52     21.99 o 
  -8   6  10      773.63      785.31     85.45 o 
  -6   6  10       95.71      100.68     32.05 o 
  -4   6  10       59.28      103.74     33.11 o 
  -2   6  10       19.86        6.53      8.82 o 
   0   6  10      144.10      184.74     44.88 o 
   2   6  10        2.93      -14.90     16.75 o 
   4   6  10       80.09       11.73     15.62 o 
   6   6  10       89.29      105.39     23.70 o 
   8   6  10       12.26        6.38      8.65 o 
 -17   7  10      652.63      647.55     91.47 o 
 -15   7  10        0.78        5.84     13.53 o 
 -13   7  10      116.78      117.79     33.59 o 
 -11   7  10      995.35     1198.63    106.89 o 
  -9   7  10      325.91      303.29     54.72 o 
  -7   7  10       99.41      160.80     42.02 o 
  -5   7  10       58.23       53.49     26.96 o 
  -3   7  10       54.01       40.44     21.61 o 
  -1   7  10      127.90      167.78     42.61 o 
   1   7  10        0.46       10.68     10.61 o 
   3   7  10      243.00      327.67     61.53 o 
   5   7  10       36.28      112.01     35.77 o 
   7   7  10      127.95      214.57     51.03 o 
 -16   8  10       48.58      135.92     44.93 o 
 -14   8  10      193.30      175.20     35.86 o 
 -12   8  10      603.53      573.05     75.23 o 
 -10   8  10       82.46       62.72     26.97 o 
  -8   8  10      554.89      668.01     82.50 o 
  -6   8  10        4.50       -3.82     17.07 o 
  -4   8  10      515.94      543.19     76.85 o 
  -2   8  10      303.72      247.27     52.37 o 
   0   8  10       47.07       47.36     26.18 o 
   2   8  10      186.35      196.31     49.77 o 
   4   8  10       11.04       22.34     20.38 o 
   6   8  10      111.97      121.44     37.82 o 
 -15   9  10      443.36      454.43     83.80 o 
 -13   9  10      142.61       37.47     69.35 o 
 -11   9  10      467.70      468.74     70.91 o 
  -9   9  10       41.24       37.12     22.89 o 
  -7   9  10       14.62       21.20     20.11 o 
  -5   9  10        0.05       17.50     18.57 o 
  -3   9  10       31.28       13.19     18.06 o 
  -1   9  10       40.91       30.16     21.55 o 
   1   9  10        3.51       13.45     18.37 o 
   3   9  10      246.01      244.23     55.87 o 
 -14  10  10        9.35      -33.63     26.83 o 
 -12  10  10        1.30        6.54     22.40 o 
 -10  10  10       53.02      104.12     35.83 o 
  -8  10  10       10.89       17.35     17.29 o 
  -6  10  10       71.43       87.78     32.08 o 
  -4  10  10      108.96      141.30     43.41 o 
  -2  10  10       17.03       18.36     17.84 o 
   0  10  10      127.23      183.27     48.65 o 
 -11  11  10       38.21       47.00     25.11 o 
  -9  11  10       31.61       21.11     19.96 o 
  -7  11  10       18.22       24.92     17.95 o 
  -5  11  10       26.99       14.59     19.29 o 
  -3  11  10      217.91      205.66     53.47 o 
 -21   1  11      456.93      473.08     45.64 o 
 -19   1  11       99.85      103.69     22.01 o 
 -17   1  11      147.10      114.76     23.16 o 
 -15   1  11       55.27       48.68     12.08 o 
 -13   1  11      199.84      251.49     45.86 o 
 -11   1  11     1770.11     1644.77     86.05 o 
  -9   1  11        5.80       15.29      9.63 o 
  -7   1  11      891.24      868.37     59.42 o 
  -5   1  11     2472.99     2419.93    100.59 o 
  -3   1  11      106.03       65.61     17.35 o 
  -1   1  11       97.65       68.65     18.17 o 
   1   1  11      397.92      396.47     42.07 o 
   3   1  11       86.66       46.78     14.86 o 
   5   1  11       12.33       10.42      9.61 o 
   7   1  11        1.80       12.55     25.84 o 
 -22   2  11      233.20      290.90     54.33 o 
 -20   2  11      355.24      408.06     64.76 o 
 -18   2  11      175.66      164.51     27.11 o 
 -16   2  11       11.63        2.57      5.54 o 
 -14   2  11        1.78       10.88      8.52 o 
 -12   2  11      842.95      927.01     88.22 o 
 -10   2  11      202.44      161.50     37.93 o 
  -8   2  11      627.02      566.65     47.97 o 
  -6   2  11      588.35      662.66     52.64 o 
  -4   2  11      189.03      174.99     55.09 o 
  -2   2  11      110.14      111.47     22.73 o 
   0   2  11        0.02        3.61      7.27 o 
   2   2  11      117.42       84.10     19.39 o 
   4   2  11      304.55      326.43     39.32 o 
   6   2  11        1.77       11.49      9.39 o 
   8   2  11       12.67      -25.43     18.33 o 
 -21   3  11       42.57       53.10     26.96 o 
 -19   3  11       72.94       38.90     25.47 o 
 -17   3  11      324.92      293.07     71.59 o 
 -15   3  11      105.66       97.46     17.11 o 
 -13   3  11      949.32      988.06     61.13 o 
 -11   3  11     2143.89     2445.64    144.59 o 
  -9   3  11      189.34      195.04     42.36 o 
  -7   3  11     3660.90     3817.35    186.22 o 
  -5   3  11     1343.70     1563.97    120.10 o 
  -3   3  11       10.81        9.93      8.40 o 
  -1   3  11      995.68     1034.93     68.25 o 
   1   3  11        1.96      -12.68     10.00 o 
   3   3  11      120.59      100.25     31.98 o 
   5   3  11       20.15      -16.12     14.71 o 
   7   3  11       45.56       55.83     24.89 o 
 -20   4  11      125.83      117.85     37.54 o 
 -18   4  11      823.18      877.13    100.49 o 
 -16   4  11     1068.49     1010.84     70.67 o 
 -14   4  11       19.59       69.72     25.85 o 
 -12   4  11     1090.72     1126.16     99.70 o 
 -10   4  11     1371.25     1449.01    115.30 o 
  -8   4  11      226.84      228.13     46.85 o 
  -6   4  11      410.00      364.38     59.36 o 
  -4   4  11       28.63       15.18     14.32 o 
  -2   4  11        1.63       -0.18      8.07 o 
   0   4  11        6.41       51.12     23.83 o 
   2   4  11      107.39      132.56     39.05 o 
   4   4  11      109.79      133.15     38.67 o 
   6   4  11        3.55       42.39     22.61 o 
   8   4  11       38.28       63.42     27.56 o 
 -19   5  11       23.81        7.95     15.90 o 
 -17   5  11        1.43       18.89     20.46 o 
 -15   5  11       88.02       44.60     38.46 o 
 -13   5  11      295.97      256.44     49.01 o 
 -11   5  11        1.32      -13.66     13.81 o 
  -9   5  11      160.95      192.58     44.26 o 
  -7   5  11     1227.38     1251.11    111.80 o 
  -5   5  11       22.03       16.89     18.07 o 
  -3   5  11        8.01       16.48     15.14 o 
  -1   5  11      262.88      272.10     54.68 o 
   1   5  11      152.15      199.78     45.82 o 
   3   5  11       42.49       28.62     16.52 o 
   5   5  11        0.08       26.99     18.21 o 
   7   5  11       24.95       54.66     26.13 o 
 -18   6  11      535.34      604.77     89.56 o 
 -16   6  11      343.33      348.81     59.49 o 
 -14   6  11       77.05       35.73     17.18 o 
 -12   6  11       14.14       10.16     14.10 o 
 -10   6  11        0.19      -11.11     11.25 o 
  -8   6  11     1179.43     1218.33    113.15 o 
  -6   6  11     1380.41     1620.99    130.65 o 
  -4   6  11       24.93      -15.73     15.19 o 
  -2   6  11       60.38       62.89     29.28 o 
   0   6  11      383.42      445.37     71.12 o 
   2   6  11       32.72       -5.77     13.13 o 
   4   6  11       19.86        9.07     13.39 o 
   6   6  11        1.37       19.79     19.48 o 
 -17   7  11      139.48      159.46     50.26 o 
 -15   7  11        9.64        4.52     16.44 o 
 -13   7  11     1034.28      998.15    101.02 o 
 -11   7  11      627.52      724.83     86.66 o 
  -9   7  11       64.43       22.31     21.15 o 
  -7   7  11      612.32      677.61     85.79 o 
  -5   7  11      390.82      396.45     70.24 o 
  -3   7  11       29.49        5.19     13.12 o 
  -1   7  11        1.12       -6.45     11.07 o 
   1   7  11        2.46        1.14     11.83 o 
   3   7  11      158.04      122.84     39.66 o 
   5   7  11       37.69       10.59     15.67 o 
 -14   8  11      206.28      228.87     38.71 o 
 -12   8  11        1.85       11.00     14.88 o 
 -10   8  11        8.45        9.42     13.50 o 
  -8   8  11        2.64       -4.29     12.30 o 
  -6   8  11       70.68       92.23     33.98 o 
  -4   8  11       22.86        1.62     16.98 o 
  -2   8  11       18.70      -23.56     19.13 o 
   0   8  11       56.55       71.71     29.82 o 
   2   8  11      157.59      202.75     54.48 o 
 -13   9  11       10.64       11.35     15.84 o 
 -11   9  11      109.39       96.22     33.24 o 
  -9   9  11      104.87      100.93     37.82 o 
  -7   9  11      119.26      144.25     41.95 o 
  -5   9  11        2.06      -18.39     18.79 o 
  -3   9  11      424.72      515.40     81.32 o 
  -1   9  11      137.37      204.67     51.97 o 
 -12  10  11      657.59      578.20     82.67 o 
 -10  10  11       57.88       39.11     24.45 o 
  -8  10  11      449.26      507.17     79.27 o 
  -6  10  11      439.08      459.64     76.10 o 
  -4  10  11      373.79      450.15     76.70 o 
 -20   0  12       34.23       32.07     19.40 o 
 -18   0  12      131.40      119.15     35.95 o 
 -16   0  12       28.22       12.29     14.65 o 
 -14   0  12      287.13      274.00     48.69 o 
 -12   0  12      134.47      123.74     32.91 o 
 -10   0  12      592.84      662.10     76.18 o 
  -8   0  12      185.80      191.31     42.20 o 
  -6   0  12       36.92       75.10     26.82 o 
  -4   0  12        3.68       -7.97     10.81 o 
  -2   0  12      277.95      209.67     45.23 o 
   0   0  12       11.67       64.92     28.37 o 
   2   0  12       79.57       81.26     28.91 o 
   4   0  12      678.96      657.99     81.35 o 
   6   0  12        0.06       47.80     24.79 o 
 -21   1  12       79.95       48.81     16.11 o 
 -19   1  12       37.15       25.94     12.15 o 
 -17   1  12      175.32      151.39     27.58 o 
 -15   1  12      447.75      450.90     37.96 o 
 -13   1  12      101.50      140.72     35.89 o 
 -11   1  12      664.23      616.02     52.39 o 
  -9   1  12        9.87       12.05     11.13 o 
  -7   1  12      482.53      508.42     48.11 o 
  -5   1  12      662.95      692.38     56.68 o 
  -3   1  12       13.55       -9.42     13.97 o 
  -1   1  12        9.14       -7.37      8.34 o 
   1   1  12        0.30      -15.05     10.03 o 
   3   1  12        2.57        4.85      9.51 o 
   5   1  12       48.40       34.65     14.11 o 
 -20   2  12        9.25       52.47     25.31 o 
 -18   2  12        1.20       -4.98     13.35 o 
 -16   2  12       23.27       25.49      9.90 o 
 -14   2  12        3.65        9.36      7.03 o 
 -12   2  12      299.93      259.84     49.02 o 
 -10   2  12        0.17       -1.45     11.06 o 
  -8   2  12       62.60       59.15     17.30 o 
  -6   2  12      205.82      199.30     30.25 o 
  -4   2  12      300.83      296.16     38.15 o 
  -2   2  12      131.57       82.41     22.53 o 
   0   2  12        1.24       19.34     34.86 o 
   2   2  12       94.80      116.91     25.20 o 
   4   2  12        0.18       -1.39      8.60 o 
   6   2  12       59.48       17.96     15.94 o 
 -19   3  12       50.27       27.57     19.88 o 
 -17   3  12      203.62      178.16     32.77 o 
 -15   3  12       68.50      119.07     50.67 o 
 -13   3  12        8.17      -11.62     13.79 o 
 -11   3  12      243.53      303.93     54.18 o 
  -9   3  12        9.47       -2.94     13.81 o 
  -7   3  12       76.29       89.61     29.65 o 
  -5   3  12      225.37      176.97     43.90 o 
  -3   3  12      394.18      421.52     66.17 o 
  -1   3  12       40.52       53.74     25.12 o 
   1   3  12      320.50      302.72     57.43 o 
   3   3  12        3.45      -27.21     18.14 o 
   5   3  12        8.34       43.07     22.24 o 
 -18   4  12      149.65      105.51     39.31 o 
 -16   4  12     1169.26     1263.53    142.31 o 
 -14   4  12     1358.74     1343.17    112.50 o 
 -12   4  12      114.39      171.31     40.11 o 
 -10   4  12      421.50      488.24     70.31 o 
  -8   4  12        5.07       10.51     15.37 o 
  -6   4  12      713.28      811.32     92.08 o 
  -4   4  12       30.86       50.26     25.97 o 
  -2   4  12       10.64       23.37     21.35 o 
   0   4  12      294.19      357.89     64.50 o 
   2   4  12       10.69      -18.16     16.62 o 
   4   4  12       73.25      110.62     36.57 o 
 -17   5  12      981.47      983.66    118.27 o 
 -15   5  12      537.82      631.40    159.64 o 
 -13   5  12        0.02        5.59     12.37 o 
 -11   5  12       31.32       79.98     29.10 o 
  -9   5  12        6.87      -13.53     13.65 o 
  -7   5  12      102.98       89.88     30.93 o 
  -5   5  12       16.21        5.69     10.93 o 
  -3   5  12        3.01       -6.24     14.62 o 
  -1   5  12       12.51        5.59     13.34 o 
   1   5  12        1.02       -2.50     10.45 o 
   3   5  12      407.62      346.16     68.55 o 
   5   5  12      155.28      117.80     38.74 o 
 -16   6  12       19.11       25.54     14.17 o 
 -14   6  12       73.61       62.36     27.15 o 
 -12   6  12       66.08      115.86     33.85 o 
 -10   6  12        0.54      -18.08     16.73 o 
  -8   6  12       48.11       88.15     35.02 o 
  -6   6  12      533.29      706.68     90.30 o 
  -4   6  12        2.84      -20.90     17.59 o 
  -2   6  12       26.17       33.80     22.46 o 
   0   6  12        1.43       37.55     23.43 o 
   2   6  12        0.66       44.63     25.45 o 
 -15   7  12      481.00      510.17     58.55 o 
 -13   7  12      131.88       84.21     33.16 o 
 -11   7  12      329.78      336.00     62.08 o 
  -9   7  12       59.67       93.67     34.05 o 
  -7   7  12      300.45      327.14     62.12 o 
  -5   7  12      106.23      145.50     42.98 o 
  -3   7  12        9.52        8.64     13.02 o 
  -1   7  12      235.92      355.40     67.13 o 
   1   7  12        2.65      -32.43     21.85 o 
 -14   8  12      200.77      153.91     44.79 o 
 -12   8  12        4.23       35.64     23.70 o 
 -10   8  12        5.81       -4.85     15.06 o 
  -8   8  12        3.25      -17.69     17.73 o 
  -6   8  12       92.25       93.98     34.58 o 
  -4   8  12      498.21      433.23     78.35 o 
  -2   8  12      298.41      232.90     56.80 o 
 -11   9  12       64.85       73.05     31.83 o 
  -9   9  12       23.82       23.58     20.74 o 
  -7   9  12      198.26      225.04     53.85 o 
 -19   1  13       63.36       59.90     24.48 o 
 -17   1  13      362.77      434.37     95.02 o 
 -15   1  13      610.55      565.75     53.06 o 
 -13   1  13      114.37       91.21     29.79 o 
 -11   1  13      250.21      210.33     57.21 o 
  -9   1  13      505.43      487.02     48.95 o 
  -7   1  13      144.47      138.18     26.29 o 
  -5   1  13       34.72       54.65     20.66 o 
  -3   1  13      125.37      109.08     27.54 o 
  -1   1  13      246.63      228.47     35.67 o 
   1   1  13        3.01       -3.70      7.69 o 
   3   1  13      105.92      157.13     63.85 o 
 -18   2  13        9.73       11.44     15.40 o 
 -16   2  13      115.95      118.49     25.15 o 
 -14   2  13      455.18      368.40     42.58 o 
 -12   2  13      367.40      399.05     63.38 o 
 -10   2  13        4.60       10.49     14.84 o 
  -8   2  13       24.99       16.73     12.67 o 
  -6   2  13       30.12       26.37     12.82 o 
  -4   2  13       55.40       21.66     19.94 o 
  -2   2  13      104.12      143.96     27.78 o 
   0   2  13       27.99       55.67     32.32 o 
   2   2  13       12.98       -1.58     10.47 o 
 -19   3  13      331.00      273.40     60.13 o 
 -17   3  13     1098.81     1299.93    198.50 o 
 -15   3  13       30.12       12.71     14.61 o 
 -13   3  13       52.60       56.95     23.85 o 
 -11   3  13      119.93       97.47     33.39 o 
  -9   3  13       10.81        0.09      9.23 o 
  -7   3  13      102.20      100.52     34.71 o 
  -5   3  13      121.94      188.32     47.89 o 
  -3   3  13        6.45      -16.34     15.35 o 
  -1   3  13      119.89      163.24     43.95 o 
   1   3  13      163.82      237.14     52.98 o 
   3   3  13      159.27      244.55     54.53 o 
 -16   4  13       80.00       29.70     24.74 o 
 -14   4  13        2.98       51.32     25.84 o 
 -12   4  13       20.95       30.14     19.28 o 
 -10   4  13      136.05      127.83     38.12 o 
  -8   4  13       51.40       42.50     26.59 o 
  -6   4  13        0.42      -14.07     16.73 o 
  -4   4  13       85.29      106.15     35.84 o 
  -2   4  13       75.32      105.46     38.59 o 
   0   4  13       53.83      118.49     38.24 o 
   2   4  13       13.47       19.10     17.27 o 
 -15   5  13       13.09       -4.38     11.57 o 
 -13   5  13       19.45        4.49     12.20 o 
 -11   5  13        0.48       15.40     17.12 o 
  -9   5  13      282.01      381.92     66.10 o 
  -7   5  13        1.16        6.97     13.33 o 
  -5   5  13       14.12        1.47     10.80 o 
  -3   5  13      170.48      219.93     55.12 o 
  -1   5  13      142.16      126.71     44.63 o 
 -16   6  13      183.94      164.64     41.48 o 
 -14   6  13       20.72      -11.73     15.24 o 
 -12   6  13       34.75       33.75     22.46 o 
 -10   6  13      143.78      183.18     47.47 o 
  -8   6  13      131.77      153.35     45.70 o 
  -6   6  13       28.81       53.86     28.45 o 
  -4   6  13        0.02       11.63     15.78 o 
 -13   7  13       19.20       18.24     22.77 o 
 -11   7  13        4.71      -16.67     17.54 o 
  -9   7  13       46.41       49.87     26.14 o 
  -7   7  13       70.09       71.92     32.81 o 
 -16   0  14      413.64      416.06     69.39 o 
 -14   0  14      109.80      116.21     34.76 o 
 -12   0  14       73.50       90.99     33.02 o 
 -10   0  14       40.36       50.78     23.86 o 
  -8   0  14      300.61      327.13     59.71 o 
  -6   0  14        0.08      -19.04     16.35 o 
  -4   0  14       34.51       37.53     24.02 o 
  -2   0  14       27.77       46.73     24.51 o 
 -17   1  14      402.15      412.52     72.49 o 
 -15   1  14       37.03       16.29     24.72 o 
 -13   1  14        7.21       26.98     19.48 o 
 -11   1  14      140.11      170.48     30.64 o 
  -9   1  14       15.37        9.98     10.33 o 
  -7   1  14        0.49      -23.83     15.93 o 
  -5   1  14      202.67      264.99     56.73 o 
  -3   1  14        5.72       25.96     17.09 o 
  -1   1  14        0.03      -15.18     11.71 o 
 -16   2  14       12.54       15.12     11.38 o 
 -14   2  14      161.24      123.72     37.09 o 
 -12   2  14       47.88       70.12     28.81 o 
 -10   2  14      351.65      427.44     69.43 o 
  -8   2  14        4.56       -0.69      9.44 o 
  -6   2  14       10.84       25.39     21.24 o 
  -4   2  14       93.30      134.52     28.43 o 
  -2   2  14       40.00       69.66     37.03 o 
 -15   3  14       44.29       50.57     25.09 o 
 -13   3  14       15.04      -13.30     16.06 o 
 -11   3  14       27.65       45.03     24.11 o 
  -9   3  14      218.70      251.21     54.52 o 
  -7   3  14        2.56       16.15     19.62 o 
  -5   3  14      153.50      185.11     46.37 o 
  -3   3  14        5.81       64.75     28.55 o 
 -14   4  14      134.54      101.40     36.80 o 
 -12   4  14       18.95        8.52     13.05 o 
 -10   4  14      125.82      255.53     54.91 o 
  -8   4  14      156.97      195.73     48.79 o 
  -6   4  14       16.51      -32.45     22.38 o 
 -13   5  14        2.84      -21.24     17.63 o 
 -11   5  14        1.14      -10.19     14.99 o 
  -9   5  14        0.00      -41.45     27.64 o 
                                                 
